# Supplementary material for: Craniofacial Phenotypes and Genetics of DiGeorge Syndrome
Source: J Dev Biol. 2022 May 13;10(2):18. doi: 10.3390/jdb10020018 (PMC9149807; doi:10.3390/jdb10020018)
Supplement: Supplementary file 1 [file jdb-10-00018-s001.zip]

Archive with 2 entries (2 files):
- jdb-1714769-supplementary Figures.pdf
- jdb-1714769-supplementary Tables.xlsx
