# Supplementary material for: Craniofacial Phenotypes and Genetics of DiGeorge Syndrome
Source: J Dev Biol. 2022 May 13;10(2):18. doi: 10.3390/jdb10020018 (PMC9149807; doi:10.3390/jdb10020018)
Supplement: Supplementary file 1 [file jdb-10-00018-s001.zip › jdb-1714769-supplementary Tables.xlsx]

## Sheet: Sheet1
Review
Craniofacial Phenotypes and Genetics of DiGeorge Syndrome
Noriko Funato
Supplementary Tables

## Sheet:  Table S1
Table S1. Protein variants of TBX1.
Domain	Residue No. (aa)	Variant ID	Conseq. Type	Source	Evidence	Alleles	Ambiguity IUPAC code	Resulting amino acides	Codons	SIFT	PolyPhen	CADD	REVEL	MetaLR	MutationAssessor
N-terminal	6	rs912338996	missense variant	dbSNP	Frequency~TOPMed	T/C	Y	S, P	TCC, CCC	0	0	16
	7	rs1601282629	missense variant	dbSNP	Frequency~ALFA	A/T	W	S, C	AGC, TGC	0	0	15
	8	rs1361568460	missense variant	dbSNP	Frequency~TOPMed	C/A/T	H	P, Q	CCG, CAG	0	0	15
	8	rs1361568460	missense variant	dbSNP	Frequency~TOPMed	C/A/T	H	P, L	CCG, CTG	0	0	15
	10	rs1467442995	missense variant	dbSNP	Frequency~TOPMed	C/T	Y	L, F	CTC, TTC	0	0	16
	11	rs1403809781	missense variant	dbSNP	Frequency~TOPMed	C/G	S	T, R	ACG, AGG	0	0	15
	13	rs1175666458	missense variant	dbSNP	Frequency~TOPMed	C/T	Y	L, F	CTC, TTC	0.01	0	15
	14	rs1314082947	missense variant	dbSNP	Frequency~gnomAD	C/T	Y	S, L	TCG, TTG	0	0	15
	18	rs1425084997	missense variant	dbSNP	Frequency~TOPMed	G/A/C	V	D, N	GAC, AAC	0.01	0	15
	18	rs1425084997	missense variant	dbSNP	Frequency~TOPMed	G/A/C	V	D, H	GAC, CAC	0	0	15
	19	rs1427484273	missense variant	dbSNP	Frequency~TOPMed	T/C	Y	V, A	GTT, GCT	0.01	0	16
	19	rs1601282690	missense variant	dbSNP	none	G/C	S	V, L	GTT, CTT	0.02	0	12
	20	rs1210841329	missense variant	dbSNP	Frequency~gnomAD	G/A	R	A, T	GCA, ACA	0.4	0	14
	21	rs1252544416	missense variant	dbSNP	Frequency~gnomAD	G/A	R	A, T	GCC, ACC	0.04	0.908	26
	23	rs1238011096	missense variant	dbSNP	Frequency~TOPMed~gnomAD	C/A/T	H	T, M	ACG, ATG	0.07	0.738	23	0.258	0.562	0.28
	23	rs1238011096	missense variant	dbSNP	Frequency~TOPMed~gnomAD	C/A/T	H	T, K	ACG, AAG	0.01	0.274	21	0.247	0.464	0.28
	24	rs965143242	missense variant	dbSNP	Frequency~TOPMed	G/A	R	A, T	GCC, ACC	0.6	0.007	17	0.219	0.39	0.125
	25	rs1241807451	missense variant	dbSNP	Frequency~TOPMed	A/T	W	S, C	AGC, TGC	0.01	0.634	23	0.288	0.547	0.33
	26	rs1203640346	missense variant	dbSNP	Frequency~TOPMed	A/G	R	S, G	AGC, GGC	0.05	0.028	20	0.212	0.495	0.28
	27	rs1181652857	missense variant	dbSNP	Frequency~gnomAD	T/C	Y	L, P	CTG, CCG	0	0.93	25	0.43	0.704	0.261
	30	rs975131426	missense variant	dbSNP	Frequency~TOPMed~gnomAD	C/A	M	L, M	CTG, ATG	0.01	0.943	23	0.285	0.716	0.363
	32	rs1415687525	missense variant	dbSNP	Frequency~Phenotype_or_Disease~TOPMed~gnomAD	C/T	Y	A, V	GCC, GTC	0.02	0.037	21	0.183	0.468	0.292
	32	rs1307122252	missense variant	dbSNP	Frequency~TOPMed	G/A	R	A, T	GCC, ACC	0.13	0.001	17	0.241	0.4	0.155
	33	rs1359119941	missense variant	dbSNP	Frequency~TOPMed~gnomAD	G/T	K	A, S	GCG, TCG	0.96	0	10	0.206	0.29	0.015
	34	rs1335862067	missense variant	dbSNP	Frequency~TOPMed	G/C	S	G, A	GGG, GCG	0.01	0.959	22	0.283	0.6	0.363
	35	rs1333920751	missense variant	dbSNP	Frequency~gnomAD	G/A	R	G, D	GGC, GAC	0.01	0.479	20	0.316	0.56	0.245
	38	rs908778553	missense variant	dbSNP	Frequency~TOPMed	G/A	R	G, D	GGC, GAC	0.2	0.26	15	0.187	0.36	0.169
	39	rs1461099560	missense variant	dbSNP	Frequency~TOPMed	G/A	R	A, T	GCC, ACC	0.27	0.062	14	0.15	0.287	0.224
	40	rs745369694	missense variant	dbSNP	Frequency~ExAC~TOPMed~gnomAD	C/T	Y	A, V	GCG, GTG	0.03	0.079	18	0.153	0.296	0.065
	41	rs1278021613	missense variant	dbSNP	Frequency~gnomAD	C/T	Y	S, L	TCG, TTG	0.01	0.327	22	0.225	0.395	0.261
	46	rs1169037254	missense variant	dbSNP	Frequency~gnomAD	C/T	Y	P, L	CCG, CTG	0.01	0.183	21	0.236	0.37	0.261
	50	rs1012965841	missense variant	dbSNP	Frequency~TOPMed	C/T	Y	R, C	CGC, TGC	0.01	0.556	23	0.267	0.437	0.065
	52	rs1044423719	missense variant	dbSNP	Frequency~TOPMed	C/A/G/T	N	P, T	CCC, ACC	0.13	0.058	15	0.154	0.358	0.261
	52	rs1044423719	missense variant	dbSNP	Frequency~TOPMed	C/A/G/T	N	P, S	CCC, TCC	0.3	0.009	15	0.216	0.364	0.169
	52	rs1044423719	missense variant	dbSNP	Frequency~TOPMed	C/A/G/T	N	P, A	CCC, GCC	0.23	0.003	14	0.188	0.37	0.111
	53	rs1403071771	missense variant	dbSNP	Frequency~Phenotype_or_Disease~TOPMed~gnomAD	C/A/T	H	P, L	CCG, CTG	0.03	0.001	21	0.116	0.365	0.144
	53	rs1403071771	missense variant	dbSNP	Frequency~Phenotype_or_Disease~TOPMed~gnomAD	C/A/T	H	P, Q	CCG, CAG	0.17	0.217	16	0.17	0.345	0.144
	54	rs1240615534	missense variant	dbSNP	Frequency~TOPMed	C/T	Y	P, L	CCG, CTG	0.21	0.197	21	0.195	0.307	0.111
	55	rs1464455403	missense variant	dbSNP	Frequency~Phenotype_or_Disease~TOPMed~gnomAD	C/T	Y	P, L	CCG, CTG	0.71	0.114	15	0.168	0.253	0.224
	57	rs1331104618	missense variant	dbSNP	Frequency~TOPMed~gnomAD	C/T	Y	P, L	CCG, CTG	0.14	0.019	16	0.153	0.339	0.261
	58	rs1390889918	missense variant	dbSNP	Frequency~TOPMed	C/T	Y	R, C	CGC, TGC	0.03	0.099	21	0.219	0.32	0.224
	59	rs1294800251	missense variant	dbSNP	Frequency~TOPMed	T/G	K	Y, D	TAC, GAC	0.03	0.644	22	0.277	0.538	0.33
	62	rs1163275804	missense variant	dbSNP	Frequency~TOPMed	G/A	R	C, Y	TGC, TAC	0	0.654	23	0.313	0.501	0.374
	66	rs892361291	missense variant	dbSNP	Frequency~TOPMed	G/A	R	A, T	GCC, ACC	0.36	0.007	14	0.121	0.357	0.169
	66	rs1383914204	missense variant	dbSNP	Frequency~TOPMed~gnomAD	C/T	Y	A, V	GCC, GTC	0.37	0.003	12	0.111	0.356	0.169
	67	rs1489904058	missense variant	dbSNP	Frequency~TOPMed	C/G	S	P, A	CCC, GCC	0.33	0	9	0.147	0.428	0.224
	69	rs1355638586	missense variant	dbSNP	Frequency~TOPMed	C/T	Y	A, V	GCC, GTC	0.46	0.005	7	0.174	0.301	0.033
	72	rs975164324	missense variant	dbSNP	Frequency~TOPMed	C/T	Y	P, L	CCG, CTG	0.07	0.013	15	0.206	0.365	0.169
	72	rs1601283109	missense variant	dbSNP	Frequency~SGDP_PRJ	C/A	M	P, T	CCG, ACG	0.42	0.012	11	0.241	0.405	0.169
	78	rs1028072654	missense variant	dbSNP	Frequency~Phenotype_or_Disease~TOPMed	G/A/C	V	A, T	GCC, ACC	0.26	0.043	18	0.217	0.332	0.169
	78	rs1028072654	missense variant	dbSNP	Frequency~Phenotype_or_Disease~TOPMed	G/A/C	V	A, P	GCC, CCC	0.27	0.003	18	0.177	0.404	0.169
	80	rs984681986	missense variant	dbSNP	Frequency~TOPMed	C/A	M	P, Q	CCG, CAG	0.1	0.011	18	0.195	0.424	0.065
	80	rs952890575	missense variant	dbSNP	Frequency~Phenotype_or_Disease~TOPMed~gnomAD	C/G	S	P, A	CCG, GCG	0.16	0.024	12	0.209	0.4	0.065
	83	rs1479537053	missense variant	dbSNP	Frequency~TOPMed	C/A/T	H	P, L	CCG, CTG	0.02	0.094	23	0.254	0.411	0.065
	83	rs1479537053	missense variant	dbSNP	Frequency~TOPMed	C/A/T	H	P, Q	CCG, CAG	0.06	0.028	21	0.184	0.469	0.065
	85	rs769629385	missense variant	dbSNP	Frequency~ExAC~gnomAD	G/A	R	A, T	GCC, ACC	0.2	0.003	19	0.13	0.339	0.065
	88	rs1230853327	missense variant	dbSNP	Frequency~gnomAD	G/A	R	A, T	GCC, ACC	0.57	0	15	0.111	0.306	0.065
	90	rs1478778776	missense variant	dbSNP	Frequency~Phenotype_or_Disease~gnomAD	C/A	M	S, R	AGC, AGA	0.17	0.175	21	0.179	0.431	0.065
	93	rs940283483	missense variant	dbSNP	Frequency~TOPMed	G/T	K	A, S	GCC, TCC	0.5	0.009	15	0.15	0.385	0.065
	95	rs775295536	missense variant	dbSNP	Frequency~Phenotype_or_Disease~ExAC~TOPMed~gnomAD	C/T	Y	P, L	CCC, CTC	0.06	0.08	22	0.163	0.36	0.065
	95	rs1423907244	missense variant	dbSNP	Frequency~gnomAD	C/T	Y	P, S	CCC, TCC	0.23	0.001	18	0.176	0.266	0.065
	96	rs762629442	missense variant	dbSNP	Frequency~ExAC~gnomAD	G/C	S	E, Q	GAG, CAG	0.32	0.086	21	0.163	0.345	0.065
	97	rs1281839864	missense variant	dbSNP	Frequency~TOPMed	G/A	R	G, S	GGC, AGC	0.25	0.007	21	0.134	0.325	0.065
	98	rs1401594310	missense variant	dbSNP	Frequency~TOPMed~gnomAD	C/A/T	H	P, T	CCC, ACC	0.07	0.01	21	0.134	0.451	0.065
	98	rs1401594310	missense variant	dbSNP	Frequency~TOPMed~gnomAD	C/A/T	H	P, S	CCC, TCC	0.3	0	17	0.151	0.417	0.065
	100	rs1327208686	missense variant	dbSNP	Frequency~gnomAD	G/A	R	A, T	GCC, ACC	0.26	0.003	18	0.173	0.408	0.065
	100	rs917255235	missense variant	dbSNP	Frequency~TOPMed	C/G	S	A, G	GCC, GGC	0.1	0.055	17	0.173	0.443	0.065
	101	rs774556411	missense variant	dbSNP	Frequency~ExAC~gnomAD	C/G	S	S, R	AGC, AGG	0.1	0.006	13	0.264	0.442	0.065
	102	rs948722131	missense variant	dbSNP	Frequency~TOPMed	G/A	R	C, Y	TGC, TAC	0.3	0.362	22	0.216	0.386	0.065
	104	rs1274480565	missense variant	dbSNP	Frequency~gnomAD	C/T	Y	A, V	GCC, GTC	0.07	0.086	22	0.207	0.393	0.065
	106	rs1221117438	missense variant	dbSNP	Frequency~TOPMed	C/T	Y	A, V	GCC, GTC	0.17	0	22	0.169	0.358	0.065
	107	rs750570550	missense variant	dbSNP	Frequency~ExAC~TOPMed~gnomAD	A/G	R	K, R	AAG, AGG	0.09	0.981	25	0.34	0.621	0.065
	108	rs143602782	missense variant	dbSNP	Frequency~ESP~ExAC~gnomAD	C/A	M	A, E	GCG, GAG	0.24	0.925	23	0.37	0.544	0.065
	109	rs754087937	missense variant	dbSNP	Frequency~ExAC~TOPMed~gnomAD	C/G/T	B	P, R	CCG, CGG	0.02	0.961	26	0.347	0.603	0.065
	109	rs1195032707	missense variant	dbSNP	Frequency~gnomAD	C/T	Y	P, S	CCG, TCG	0.08	0.842	24	0.345	0.52	0.065
	109	rs754087937	missense variant	dbSNP	Frequency~ExAC~TOPMed~gnomAD	C/G/T	B	P, L	CCG, CTG	0.11	0.088	22	0.286	0.32	0.065
	110	rs1221938042	missense variant	dbSNP	Frequency~gnomAD	G/A	R	V, M	GTG, ATG	0.02	0.975	28	0.36	0.571	0.065
	112	rs1195133200	missense variant	dbSNP	Frequency~gnomAD	A/G	R	K, R	AAG, AGG	0.01	0.283	29	0.43	0.609	0.065
	114	rs1462448271	missense variant	dbSNP	Frequency~TOPMed~gnomAD	C/T	Y	A, V	GCG, GTG	0.04	0.036	21	0.136	0.373	0.065
	115	rs1179785873	missense variant	dbSNP	Frequency~TOPMed~gnomAD	A/C	M	K, Q	AAG, CAG	0.05	0.804	22	0.264	0.403	0.065
	117	rs375718057	missense variant	dbSNP	Frequency~ESP~ExAC~gnomAD	G/T	K	A, S	GCC, TCC	0.49	0.106	21	0.232	0.408	0.065
T-box	121	rs769434775	missense variant	dbSNP	Frequency~ExAC~TOPMed~gnomAD	G/A/C	V	V, M	GTG, ATG	0.01	0.942	28	0.874	0.887	0.696
	121	rs769434775	missense variant	dbSNP	Frequency~ExAC~TOPMed~gnomAD	G/A/C	V	V, L	GTG, CTG	0.02	0.472	26	0.778	0.834	0.657
	122	rs779673447	missense variant	dbSNP	Frequency~ExAC~gnomAD	C/G	S	Q, E	CAG, GAG	0.1	0.499	22	0.35	0.351	0.154
	124	rs748995341	missense variant	dbSNP	Frequency~ExAC~TOPMed~gnomAD	G/C	S	E, Q	GAG, CAG	0.06	0.521	25	0.593	0.758	0.678
	125	rs533247514	missense variant	dbSNP	Frequency~1000Genomes~ExAC~TOPMed~gnomAD	G/A	R	M, I	ATG, ATA	0.01	0.088	31	0.687	0.789	0.76
	127	rs1601283489	missense variant	dbSNP	Frequency~ALFA	C/T	Y	A, V	GCG, GTG	0.03	0.882	24	0.598	0.708	0.692
	131	rs1228619238	missense variant	dbSNP	Frequency~TOPMed~gnomAD	G/A	R	E, K	GAG, AAG	0.28	0.752	25	0.566	0.477	0.179
	131	rs892270450	missense variant	dbSNP	Frequency~TOPMed~gnomAD	G/A/C	V	E, D	GAG, GAC	0	0.378	24	0.627	0.718	0.683
	132	rs1601283525	missense variant	dbSNP	Frequency~KOREAN population from KRGDB	T/G	K	F, V	TTC, GTC	0	0.861	31	0.927	0.902	0.972
	133	rs1218308239	missense variant	dbSNP	Frequency~TOPMed~gnomAD	A/G/T	D	N, I	AAC, ATC	0	0.922	30	0.811	0.792	0.763
	133	rs1218308239	missense variant	dbSNP	Frequency~TOPMed~gnomAD	A/G/T	D	N, S	AAC, AGC	0.04	0.009	24	0.363	0.512	0.289
	134	rs1407342000	missense variant	dbSNP	Frequency~TOPMed~gnomAD	G/C	S	Q, H	CAG, CAC	0.04	0.134	23	0.367	0.598	0.501
	136	rs761127806	missense variant	dbSNP	Frequency~Phenotype_or_Disease~ExAC~gnomAD	G/A	R	G, D	GGC, GAC	0	0.959	32	0.92	0.829	0.96
	138	rs1445910672	missense variant	dbSNP	Frequency~Phenotype_or_Disease~gnomAD	G/A/T	D	E, K	GAG, AAG	0	0.765	32	0.98	0.983	0.972
	141	rs766467654	missense variant	dbSNP	Frequency~ExAC~gnomAD	G/A	R	V, I	GTC, ATC	0.34	0.051	24	0.517	0.6	0.189
	143	rs1473332597	missense variant	dbSNP	Frequency~gnomAD	A/G	R	K, R	AAG, AGG	0.02	0.037	31	0.73	0.827	0.807
	144	rs1383642230	missense variant	dbSNP	Frequency~gnomAD	C/A/T	H	A, V	GCC, GTC	0.02	0.087	33	0.586	0.772	0.675
	144	rs1383642230	missense variant	dbSNP	Frequency~gnomAD	C/A/T	H	A, D	GCC, GAC	0	0.194	28	0.769	0.781	0.907
	145	rs1159443341	missense variant	dbSNP	Frequency~TOPMed~gnomAD	G/A	R	G, S	GGC, AGC	0	0.49	32	0.974	0.946	0.949
	147	rs766405525	missense variant~splice region variant	dbSNP	Frequency~ExAC~gnomAD	G/A	R	R, Q	CGG, CAG	0	0.998	34	0.875	0.883	0.927
	148	rs1417510372	missense variant	dbSNP	Frequency~gnomAD	G/A	R	M, I	ATG, ATA	0.01	0.997	29	0.887	0.852	0.9
	148	rs972345580	missense variant	dbSNP	none	A/T	W	M, L	ATG, TTG	0	0.992	29	0.878	0.801	0.9
	149	rs41298814	missense variant	dbSNP	Frequency~1000Genomes~Cited~ESP~Phenotype_or_Disease~ExAC~TOPMed~gnomAD	T/A/C/G	N	F, L	TTT, TTA	0.01	0.997	28	0.913	0.927	0.931
	149	rs41298814	missense variant	dbSNP	Frequency~1000Genomes~Cited~ESP~Phenotype_or_Disease~ExAC~TOPMed~gnomAD	T/A/C/G	N	F, L	TTT, TTG	0.01	0.997	28	0.913	0.927	0.931
	151	rs1480141353	missense variant	dbSNP	Frequency~gnomAD	C/T	Y	T, I	ACC, ATC	0	1	27	0.863	0.819	0.587
	155	rs1390945862	missense variant	dbSNP	Frequency~TOPMed	G/C	S	K, N	AAG, AAC	0	1	28	0.561	0.685	0.438
	155	rs950992159	missense variant	dbSNP	none	A/C	M	K, Q	AAG, CAG	0.01	0.997	25	0.711	0.663	0.622
	156	rs754446709	missense variant	dbSNP	Frequency~ExAC~gnomAD	T/C	Y	L, P	CTC, CCC	0	0.999	32	0.931	0.841	0.813
	157	rs28939675	missense variant	dbSNP	Cited~Phenotype_or_Disease	T/A	W	F, Y	TTC, TAC	0.13	0.937	22	0.472	0.383	0.134
	158	rs909599095	missense variant	dbSNP	Frequency~TOPMed~gnomAD	G/A	R	G, S	GGC, AGC	0	1	32	0.962	0.972	0.971
	159	rs1055177479	missense variant	dbSNP	Frequency~TOPMed	A/C	M	M, L	ATG, CTG	0.35	0.092	22	0.393	0.17	0.008
	160	rs758045369	missense variant	dbSNP	Frequency~ExAC~gnomAD	A/T	W	D, V	GAT, GTT	0	1	32	0.956	0.848	0.718
	160	rs778041960	missense variant	dbSNP	Frequency~ExAC~TOPMed~gnomAD	T/A/C	H	D, E	GAT, GAA	0.05	0.99	21	0.639	0.459	0.29
	162	rs942478621	missense variant	dbSNP	Frequency~TOPMed	T/C	Y	M, T	ATG, ACG	0.11	0.842	22	0.488	0.355	0.045
	164	rs374011293	missense variant	dbSNP	Frequency~ESP~ExAC~TOPMed~gnomAD	G/A/T	D	D, Y	GAC, TAC	0	1	32	0.863	0.754	0.363
	164	rs374011293	missense variant	dbSNP	Frequency~ESP~ExAC~TOPMed~gnomAD	G/A/T	D	D, N	GAC, AAC	0.01	0.994	31	0.539	0.712	0.235
	165	rs1331240435	missense variant	dbSNP	Frequency~gnomAD	A/G	R	Y, C	TAT, TGT	0	1	32	0.98	0.964	0.969
	168	rs775592712	missense variant	dbSNP	Frequency~ExAC~gnomAD	C/T	Y	L, F	CTC, TTC	0	1	26	0.654	0.704	0.358
	169	rs1043397159	missense variant	dbSNP	Frequency~TOPMed	T/C	Y	M, T	ATG, ACG	0.01	0.998	28	0.941	0.881	0.898
	169	rs1251158375	missense variant	dbSNP	Frequency~gnomAD	G/A	R	M, I	ATG, ATA	0.04	0.994	28	0.868	0.794	0.662
	170	rs1174388102	missense variant	dbSNP	Frequency~TOPMed~gnomAD	G/A	R	D, N	GAC, AAC	0	0.999	32	0.857	0.907	0.938
	171	rs764371266	missense variant	dbSNP	Frequency~Phenotype_or_Disease~ExAC~TOPMed~gnomAD	C/A/T	H	F, L	TTC, TTA	0.02	0.997	16	0.547	0.756	0.508
	172	rs368122035	missense variant	dbSNP	Frequency~ESP~ExAC~TOPMed~gnomAD	G/A	R	V, M	GTG, ATG	0.03	0.864	27	0.703	0.879	0.891
	173	rs766205381	missense variant	dbSNP	Frequency~ExAC~TOPMed~gnomAD	C/A/T	H	P, Q	CCG, CAG	0	1	28	0.904	0.865	0.849
	173	rs766205381	missense variant	dbSNP	Frequency~ExAC~TOPMed~gnomAD	C/A/T	H	P, L	CCG, CTG	0.01	1	28	0.85	0.824	0.537
	175	rs371125236	missense variant	dbSNP	Frequency~ESP~ExAC~gnomAD	G/A	R	D, N	GAC, AAC	0	0.923	28	0.838	0.898	0.942
	175	rs538317719	missense variant	dbSNP	Frequency~1000Genomes~Phenotype_or_Disease~ExAC~TOPMed~gnomAD	C/A/T	H	D, E	GAC, GAA	0.02	0.818	14	0.751	0.84	0.851
	176	rs777394492	missense variant	dbSNP	Frequency~ExAC~TOPMed~gnomAD	G/A/C	V	D, H	GAT, CAT	0	1	31	0.874	0.892	0.883
	176	rs777394492	missense variant	dbSNP	Frequency~ExAC~TOPMed~gnomAD	G/A/C	V	D, N	GAT, AAT	0.16	0.999	25	0.568	0.681	0.332
	176	rs1460272136	missense variant	dbSNP	Frequency~gnomAD	T/G	K	D, E	GAT, GAG	0.02	0.99	24	0.694	0.75	0.431
	178	rs754818295	missense variant	dbSNP	Frequency~ExAC~TOPMed~gnomAD	G/A	R	R, H	CGC, CAC	0	0.999	32	0.908	0.89	0.757
	178	rs1294927055	missense variant	dbSNP	Frequency~gnomAD	C/T	Y	R, C	CGC, TGC	0	0.999	29	0.887	0.913	0.94
	180	rs770313856	missense variant~splice region variant	dbSNP	Frequency~ExAC~gnomAD	G/A	R	R, Q	CGG, CAG	0	0.998	36	0.869	0.868	0.951
	180	rs746384751	missense variant~splice region variant	dbSNP	Frequency~ExAC~TOPMed~gnomAD	C/A/T	H	R, W	CGG, TGG	0	1	23	0.843	0.892	0.951
	182	rs1342897153	missense variant	dbSNP	Frequency~Phenotype_or_Disease~TOPMed~gnomAD	G/A	R	A, T	GCC, ACC	0	0.953	26	0.738	0.801	0.687
	190	rs1450823890	missense variant	dbSNP	Frequency~gnomAD	G/A/T	D	V, M	GTG, ATG	0	0.963	29	0.81	0.878	0.879
	190	rs1450823890	missense variant	dbSNP	Frequency~gnomAD	G/A/T	D	V, L	GTG, TTG	0.01	0.057	24	0.762	0.739	0.879
	191	rs759363148	missense variant	dbSNP	Frequency~ExAC~gnomAD	C/T	Y	A, V	GCG, GTG	0	0.799	28	0.774	0.837	0.822
	192	rs1223320618	missense variant	dbSNP	Frequency~gnomAD	G/A	R	G, E	GGG, GAG	0	0.985	31	0.895	0.917	0.967
	195	rs1601289315	missense variant	dbSNP	Frequency	A/C	M	D, A	GAC, GCC	0	0.857	30	0.847	0.848	0.907
	196	rs762763654	missense variant	dbSNP	Frequency~ExAC~gnomAD	C/G	S	P, A	CCT, GCT	0.02	0.225	23	0.628	0.62	0.461
	200	rs773832715	missense variant	dbSNP	Frequency~ExAC~gnomAD	G/A	R	G, S	GGC, AGC	0.03	0.985	28	0.629	0.69	0.251
	201	rs983470703	missense variant	dbSNP	none	G/A	R	R, H	CGC, CAC	0	0.99	32	0.841	0.887	0.87
	202	rs767140968	missense variant	dbSNP	Frequency~ExAC~TOPMed~gnomAD	G/A/T	D	V, M	GTG, ATG	0.09	0.942	23	0.615	0.583	0.131
	202	rs767140968	missense variant	dbSNP	Frequency~ExAC~TOPMed~gnomAD	G/A/T	D	V, L	GTG, TTG	0.2	0.09	23	0.558	0.497	0.234
	203	rs74315522	missense variant	dbSNP	Cited~Phenotype_or_Disease	C/G	S	H, Q	CAC, CAG	0	0.966	23	0.827	0.775	0.808
	205	rs1601289406	missense variant	dbSNP	Frequency	A/C	M	H, P	CAC, CCC	0	0.997	28	0.969	0.937	0.969
	205	rs1316409370	missense variant	dbSNP	Frequency~TOPMed	C/G	S	H, D	CAC, GAC	0	0.996	27	0.971	0.942	0.969
	205	rs1405239508	missense variant	dbSNP	Frequency~gnomAD	C/G/T	B	H, Q	CAC, CAG	0	0.987	24	0.916	0.906	0.944
	206	rs766608075	missense variant	dbSNP	Frequency~Phenotype_or_Disease~ExAC~TOPMed~gnomAD	C/T	Y	P, L	CCG, CTG	0	0.961	27	0.913	0.892	0.941
	209	rs1468587233	missense variant	dbSNP	Frequency~gnomAD	C/T	Y	P, L	CCT, CTT	0.05	0.69	25	0.793	0.862	0.661
	209	rs909268372	missense variant	dbSNP	none	C/G	S	P, A	CCT, GCT	0	0.903	25	0.86	0.858	0.917
	211	rs755518264	missense variant	dbSNP	Frequency~ExAC~TOPMed~gnomAD	A/G	R	K, R	AAG, AGG	0.1	0.047	23	0.359	0.502	0.338
	213	rs774388985	missense variant	dbSNP	Frequency~ExAC~TOPMed~gnomAD	C/T	Y	A, V	GCG, GTG	0	0.965	26	0.689	0.821	0.8
	213	rs748232668	missense variant	dbSNP	Frequency~ExAC~TOPMed~gnomAD	G/A	R	A, T	GCG, ACG	0.06	0.926	24	0.648	0.623	0.378
	216	rs1224140312	missense variant	dbSNP	Frequency~Phenotype_or_Disease~gnomAD	A/G	R	M, V	ATG, GTG	0.04	0.135	24	0.913	0.781	0.717
	218	rs1131692011	missense variant	dbSNP	Phenotype_or_Disease	C/G	S	Q, E	CAA, GAA	0.01	0.798	24	0.698	0.788	0.753
	219	rs1283878885	missense variant	dbSNP	Frequency~TOPMed~gnomAD	A/G	R	I, V	ATC, GTC	0.22	0.153	22	0.329	0.364	0.156
	220	rs749275495	missense variant	dbSNP	Frequency~ExAC~TOPMed~gnomAD	G/A	R	V, M	GTG, ATG	0	0.995	30	0.888	0.909	0.936
	226	rs1196891106	missense variant	dbSNP	Frequency~TOPMed	A/G	R	K, E	AAG, GAG	0	0.842	28	0.967	0.9	0.971
	230	rs760195570	missense variant	dbSNP	Frequency~ExAC~TOPMed~gnomAD	C/A	M	N, K	AAC, AAA	0	0.987	23	0.708	0.803	0.794
	234	rs765827737	missense variant	dbSNP	Frequency~Phenotype_or_Disease~ExAC~gnomAD	G/A	R	D, N	GAC, AAC	0.02	0.978	25	0.49	0.694	0.335
	236	rs1294894854	missense variant	dbSNP	Frequency~TOPMed	G/A	R	G, S	GGC, AGC	0.01	0.992	29	0.916	0.874	0.823
	247	rs373539086	missense variant	dbSNP	Frequency~ESP~ExAC~TOPMed~gnomAD	A/G	R	Q, R	CAG, CGG	0	0.994	28	0.921	0.818	0.826
	248	rs1601290785	missense variant	dbSNP	Frequency	C/T	Y	P, L	CCC, CTC	0.02	1	28	0.973	0.959	0.907
	249	rs1383559813	missense variant	dbSNP	Frequency~TOPMed~gnomAD	G/A	R	R, H	CGC, CAC	0	0.999	32	0.939	0.883	0.94
	254	rs533732094	missense variant	dbSNP	Frequency~1000Genomes~ExAC~gnomAD	A/C/G	V	Y, C	TAT, TGT	0.02	0.991	24	0.727	0.751	0.448
	254	rs533732094	missense variant	dbSNP	Frequency~1000Genomes~ExAC~gnomAD	A/C/G	V	Y, S	TAT, TCT	0.01	0.982	22	0.617	0.589	0.349
	255	rs1466850817	missense variant	dbSNP	Frequency~TOPMed	G/A	R	V, M	GTG, ATG	0.03	0.996	25	0.809	0.82	0.775
	257	rs1400092266	missense variant	dbSNP	Frequency~gnomAD	C/T	Y	P, S	CCA, TCA	0.02	0.999	23	0.517	0.465	0.196
	258	rs1316113778	missense variant	dbSNP	Frequency~gnomAD	C/A	M	R, S	CGC, AGC	0.03	0.995	22	0.524	0.398	0.13
	260	rs746486511	missense variant	dbSNP	Frequency~ExAC~gnomAD	A/G	R	D, G	GAT, GGT	0.04	0.64	24	0.569	0.502	0.431
	262	rs553807294	missense variant	dbSNP	Frequency~1000Genomes~ExAC~TOPMed~gnomAD	G/C	S	E, Q	GAG, CAG	0.02	0.983	25	0.442	0.614	0.319
	265	rs776429167	missense variant	dbSNP	Frequency~ExAC~gnomAD	C/T	Y	A, V	GCC, GTC	0.03	0.974	23	0.438	0.477	0.324
	266	rs770305746	missense variant	dbSNP	Frequency~ExAC~gnomAD	G/A	R	E, K	GAG, AAG	0.09	0.941	23	0.514	0.408	0.209
	273	rs1601290929	missense variant	dbSNP	Frequency	T/C	Y	V, A	GTG, GCG	0.03	0.855	24	0.682	0.643	0.511
	274	rs763559631	missense variant	dbSNP	Frequency~ExAC~gnomAD	C/A/G/T	N	F, L	TTC, TTA	0	0.967	14	0.652	0.794	0.871
	274	rs763559631	missense variant	dbSNP	Frequency~ExAC~gnomAD	C/A/G/T	N	F, L	TTC, TTG	0	0.967	14	0.652	0.794	0.871
	274	rs775979935	missense variant	dbSNP	Frequency~ExAC~gnomAD	T/C	Y	F, L	TTC, CTC	0	0.967	14	0.652	0.794	0.871
	275	rs144848597	missense variant	dbSNP	Frequency~1000Genomes~ESP~Phenotype_or_Disease~ExAC~TOPMed~gnomAD	G/A/C/T	N	E, K	GAG, AAG	0.23	0.966	24	0.598	0.526	0.099
	275	rs144848597	missense variant	dbSNP	Frequency~1000Genomes~ESP~Phenotype_or_Disease~ExAC~TOPMed~gnomAD	G/A/C/T	N	E, Q	GAG, CAG	0.14	0.981	22	0.536	0.509	0.132
	279	rs1375795775	missense variant	dbSNP	Frequency~TOPMed~gnomAD	C/G	S	F, L	TTC, TTG	0	0.506	25	0.862	0.937	0.932
	280	rs750661825	missense variant	dbSNP	Frequency~ExAC~gnomAD	C/T	Y	T, I	ACC, ATC	0.11	0.998	23	0.66	0.541	0.268
	281	rs190302733	missense variant	dbSNP	Frequency~1000Genomes~ExAC~gnomAD	G/T	K	A, S	GCG, TCG	0.05	0.99	27	0.803	0.872	0.714
	281	rs752484290	missense variant	dbSNP	Frequency~ExAC~gnomAD	C/T	Y	A, V	GCG, GTG	0	0.988	27	0.887	0.898	0.964
	286	rs770380653	missense variant	dbSNP	Frequency~ExAC~gnomAD	C/A	M	Q, K	CAG, AAG	0	0.935	27	0.942	0.902	0.97
	289	rs780800634	missense variant~splice region variant	dbSNP	Frequency~Phenotype_or_Disease~ExAC~gnomAD	G/A/C	V	R, P	CGG, CCG	0	0.994	33	0.847	0.839	0.901
	289	rs780800634	missense variant~splice region variant	dbSNP	Frequency~Phenotype_or_Disease~ExAC~gnomAD	G/A/C	V	R, Q	CGG, CAG	0.1	0.486	28	0.63	0.532	0.372
	295	rs776751131	missense variant	dbSNP	Frequency~ExAC~gnomAD	T/C	Y	I, T	ATT, ACT	0.01	0.977	32	0.937	0.857	0.945
	296	rs1256584424	missense variant	dbSNP	Frequency~gnomAD	G/A	R	A, T	GCC, ACC	0.05	0.943	32	0.697	0.785	0.659
	297	rs764891073	missense variant	dbSNP	Frequency~ExAC~gnomAD	G/A	R	S, N	AGC, AAC	0.08	0.906	25	0.534	0.69	0.327
	304	rs1248532217	missense variant	dbSNP	Frequency~gnomAD	T/C	Y	F, S	TTC, TCC	0	0.999	33	0.946	0.871	0.945
	305	rs911796187	missense variant	dbSNP	Frequency~gnomAD	G/A/C	V	R, P	CGG, CCG	0	0.994	33	0.95	0.91	0.966
	305	rs911796187	missense variant	dbSNP	Frequency~gnomAD	G/A/C	V	R, Q	CGG, CAG	0.02	0.455	32	0.926	0.891	0.966
	305	rs751339103	missense variant	dbSNP	Frequency~Phenotype_or_Disease~ExAC~TOPMed~gnomAD	C/A/T	H	R, W	CGG, TGG	0	0.997	32	0.909	0.898	0.966
C-terminal	307	rs767553992	missense variant	dbSNP	Frequency~ExAC~gnomAD	T/C	Y	C, R	TGT, CGT	0.03	0.55	25	0.638	0.468	0.464
	308	rs750330152	missense variant	dbSNP	Frequency~Phenotype_or_Disease~ExAC~gnomAD	G/C	S	D, H	GAC, CAC	0	0.993	32	0.667	0.677	0.202
	309	rs892098892	missense variant	dbSNP	Frequency~TOPMed~gnomAD	C/G/T	B	P, R	CCT, CGT	0.03	0.997	29	0.518	0.563	0.224
	309	rs892098892	missense variant	dbSNP	Frequency~TOPMed~gnomAD	C/G/T	B	P, L	CCT, CTT	0.06	0.991	23	0.371	0.481	0.224
	310	rs779659218	missense variant	dbSNP	Frequency~ExAC~gnomAD	G/A	R	E, K	GAG, AAG	0.02	0.885	31	0.524	0.604	0.202
	311	rs748939569	missense variant	dbSNP	Frequency~ExAC~gnomAD	G/A	R	D, N	GAC, AAC	0.02	0.979	32	0.356	0.64	0.202
	313	rs1014592830	missense variant~splice region variant	dbSNP	Frequency~TOPMed~gnomAD	C/A/T	H	P, H	CCC, CAC	0.03	0.993	27	0.419	0.621	0.202
	313	rs754644643	missense variant~splice region variant	dbSNP	Frequency~ExAC~gnomAD	C/T	Y	P, S	CCC, TCC	0.02	0.938	24	0.342	0.396	0.202
	313	rs1014592830	missense variant~splice region variant	dbSNP	Frequency~TOPMed~gnomAD	C/A/T	H	P, L	CCC, CTC	0.02	0.646	24	0.337	0.464	0.202
	314	rs555522870	missense variant	dbSNP	Frequency~1000Genomes~ExAC~TOPMed~gnomAD	G/A/C	V	R, P	CGG, CCG	0.03	0.997	33	0.69	0.642	0.224
	314	rs555522870	missense variant	dbSNP	Frequency~1000Genomes~ExAC~TOPMed~gnomAD	G/A/C	V	R, Q	CGG, CAG	0.04	0.988	32	0.503	0.576	0.224
	314	rs1322558314	missense variant	dbSNP	Frequency~gnomAD	C/G/T	B	R, W	CGG, TGG	0.03	0.999	25	0.665	0.662	0.224
	314	rs1322558314	missense variant	dbSNP	Frequency~gnomAD	C/G/T	B	R, G	CGG, GGG	0.06	0.993	23	0.513	0.463	0.224
	316	rs752278002	missense variant	dbSNP	Frequency~ExAC~gnomAD	C/T	Y	H, Y	CAC, TAC	0.09	0.979	24	0.473	0.584	0.202
	317	rs1176085112	missense variant	dbSNP	Frequency~gnomAD	G/T	K	R, L	CGG, CTG	0.01	0.989	26	0.56	0.564	0.202
	317	rs1480686940	missense variant	dbSNP	Frequency~gnomAD	C/A/T	H	R, W	CGG, TGG	0	0.997	25	0.62	0.597	0.202
	318	rs1248950565	missense variant	dbSNP	Frequency~gnomAD	C/T	Y	P, S	CCC, TCC	0.05	0.996	23	0.332	0.576	0.224
	319	rs41298838	missense variant	dbSNP	Frequency~1000Genomes~Cited~Phenotype_or_Disease~ExAC~TOPMed~gnomAD	G/A/T	D	G, C	GGC, TGC	0	1	33	0.619	0.668	0.224
	319	rs747565599	missense variant	dbSNP	Frequency~ExAC~TOPMed~gnomAD	G/C	S	G, A	GGC, GCC	0.02	0.979	24	0.359	0.468	0.224
	319	rs41298838	missense variant	dbSNP	Frequency~1000Genomes~Cited~Phenotype_or_Disease~ExAC~TOPMed~gnomAD	G/A/T	D	G, S	GGC, AGC	0.15	0.991	24	0.35	0.186	0.224
	321	rs745951558	missense variant	dbSNP	Frequency~Phenotype_or_Disease~ExAC~TOPMed~gnomAD	C/G/T	B	L, V	CTG, GTG	0.02	0.971	23	0.257	0.468	0.202
	322	rs769708851	missense variant	dbSNP	Frequency~ExAC~gnomAD	C/G	S	P, R	CCG, CGG	0.01	0.98	24	0.29	0.623	0.202
	323	rs1347456677	missense variant	dbSNP	Frequency~TOPMed~gnomAD	C/G/T	B	L, F	CTC, TTC	0.02	0.493	27	0.241	0.691	0.202
	323	rs1347456677	missense variant	dbSNP	Frequency~TOPMed~gnomAD	C/G/T	B	L, V	CTC, GTC	0.05	0.614	23	0.195	0.497	0.202
	324	rs1283778199	missense variant	dbSNP	Frequency~gnomAD	G/C	S	M, I	ATG, ATC	0.24	0.091	23	0.26	0.486	0.202
	325	rs775788782	missense variant	dbSNP	Frequency~ExAC~gnomAD	G/A/C	V	S, N	AGC, AAC	0.03	0.221	24	0.269	0.428	0.202
	325	rs775788782	missense variant	dbSNP	Frequency~ExAC~gnomAD	G/A/C	V	S, T	AGC, ACC	0.02	0.259	24	0.255	0.482	0.202
	326	rs763231000	missense variant	dbSNP	Frequency~ExAC~gnomAD	G/A/C	V	A, P	GCC, CCC	0.07	0.552	28	0.379	0.717	0.202
	326	rs763231000	missense variant	dbSNP	Frequency~ExAC~gnomAD	G/A/C	V	A, T	GCC, ACC	0.09	0.968	24	0.291	0.695	0.202
	328	rs1307756989	missense variant	dbSNP	Frequency~gnomAD	C/T	Y	A, V	GCG, GTG	0.01	0.992	28	0.356	0.626	0.202
	329	rs773107514	missense variant	dbSNP	Frequency~ExAC~TOPMed~gnomAD	C/A/G/T	N	R, C	CGC, TGC	0	0.997	32	0.558	0.698	0.224
	329	rs1271930172	missense variant	dbSNP	Frequency~gnomAD	G/C	S	R, P	CGC, CCC	0	0.995	32	0.541	0.723	0.224
	329	rs773107514	missense variant	dbSNP	Frequency~ExAC~TOPMed~gnomAD	C/A/G/T	N	R, S	CGC, AGC	0.02	0.975	29	0.493	0.664	0.224
	329	rs773107514	missense variant	dbSNP	Frequency~ExAC~TOPMed~gnomAD	C/A/G/T	N	R, G	CGC, GGC	0	0.989	25	0.548	0.461	0.224
	330	rs1200786410	missense variant	dbSNP	Frequency~gnomAD	C/T	Y	S, L	TCG, TTG	0.04	0.095	24	0.225	0.482	0.129
	331	rs753660073	missense variant	dbSNP	Frequency~ExAC~TOPMed~gnomAD	G/A/T	D	R, Q	CGG, CAG	0.04	0.988	27	0.306	0.371	0.224
	331	rs753660073	missense variant	dbSNP	Frequency~ExAC~TOPMed~gnomAD	G/A/T	D	R, L	CGG, CTG	0	0.993	26	0.522	0.493	0.224
	333	rs1420624754	missense variant	dbSNP	Frequency~gnomAD	C/T	Y	P, L	CCC, CTC	0.02	0.991	24	0.483	0.502	0.224
	334	rs1353019844	missense variant	dbSNP	Frequency~TOPMed	G/A	R	V, M	GTG, ATG	0.29	0.387	22	0.236	0.296	0.202
	335	rs892172437	missense variant	dbSNP	Frequency~TOPMed~gnomAD	G/A/T	D	A, T	GCT, ACT	0.08	0.09	23	0.258	0.46	0.179
	335	rs892172437	missense variant	dbSNP	Frequency~TOPMed~gnomAD	G/A/T	D	A, S	GCT, TCT	1	0.042	20	0.246	0.33	0.111
	337	rs1303717204	missense variant	dbSNP	Frequency~gnomAD	C/A	M	P, T	CCG, ACG	0.01	0.986	24	0.386	0.541	0.202
	337	rs1300317275	missense variant	dbSNP	Frequency~TOPMed	C/T	Y	P, L	CCG, CTG	0.09	0.981	23	0.415	0.445	0.202
	338	rs759090563	missense variant	dbSNP	Frequency~ExAC~gnomAD	C/G	S	T, R	ACG, AGG	0.29	0.562	22	0.259	0.434	0.179
	339	rs1434171262	missense variant	dbSNP	Frequency~gnomAD	A/G	R	Q, R	CAG, CGG	0.15	0.433	22	0.229	0.379	0.179
	340	rs1271766131	missense variant	dbSNP	Frequency~TOPMed~gnomAD	C/T	Y	P, L	CCC, CTC	0.21	0.669	23	0.248	0.466	0.202
	342	rs1191464098	missense variant	dbSNP	Frequency~TOPMed~gnomAD	G/A	R	G, D	GGC, GAC	0.03	0.618	25	0.484	0.51	0.129
	342	rs1294861011	missense variant	dbSNP	Frequency~gnomAD	G/A	R	G, S	GGC, AGC	0.06	0.761	24	0.375	0.423	0.202
	343	rs1375485022	missense variant	dbSNP	Frequency~TOPMed	A/C	M	T, P	ACG, CCG	0.1	0.786	22	0.312	0.399	0.144
	343	rs1222521351	missense variant	dbSNP	Frequency~gnomAD	C/A	M	T, K	ACG, AAG	0.11	0.229	22	0.221	0.394	0.144
	347	rs1471161302	missense variant	dbSNP	Frequency~gnomAD	C/G	S	A, G	GCG, GGG	0.22	0.003	17	0.281	0.315
	348	rs1282566456	missense variant	dbSNP	Frequency~TOPMed	G/T	K	A, S	GCT, TCT	0.36	0.045	19	0.249	0.387
	348	rs1160238433	missense variant	dbSNP	Frequency~gnomAD	C/G	S	A, G	GCT, GGT	0.3	0.009	18	0.263	0.354
	349	rs751917634	missense variant	dbSNP	Frequency~Phenotype_or_Disease~ExAC~TOPMed~gnomAD	A/T	W	E, V	GAG, GTG	0.12	0.021	22	0.255	0.387
	351	rs549715785	missense variant	dbSNP	Frequency~1000Genomes~Phenotype_or_Disease~ExAC~TOPMed~gnomAD	G/A	R	R, Q	CGG, CAG	0.13	0.105	22	0.266	0.448
	352	rs1353728050	missense variant	dbSNP	Frequency~TOPMed	G/A	R	R, Q	CGA, CAA	0.2	0.15	23	0.261	0.44
	356	rs1046395605	missense variant	dbSNP	Frequency~Phenotype_or_Disease~TOPMed~gnomAD	C/A/T	H	R, C	CGC, TGC	0	0.975	23	0.478	0.448
	356	rs1046395605	missense variant	dbSNP	Frequency~Phenotype_or_Disease~TOPMed~gnomAD	C/A/T	H	R, S	CGC, AGC	0.07	0.704	21	0.407	0.357
	357	rs1407996016	missense variant	dbSNP	Frequency~TOPMed~gnomAD	G/T	K	D, Y	GAC, TAC	0	0.91	25	0.511	0.548
	358	rs1452987245	missense variant	dbSNP	Frequency~TOPMed~gnomAD	C/A/G	V	A, G	GCG, GGG	0.17	0.013	17	0.159	0.292
	358	rs1452987245	missense variant	dbSNP	Frequency~TOPMed~gnomAD	C/A/G	V	A, E	GCG, GAG	0.27	0.296	16	0.086	0.316
	359	rs781731042	missense variant	dbSNP	Frequency~Phenotype_or_Disease~ExAC~TOPMed~gnomAD	G/A/T	D	G, D	GGC, GAC	0.02	0.219	20	0.521	0.285
	359	rs781731042	missense variant	dbSNP	Frequency~Phenotype_or_Disease~ExAC~TOPMed~gnomAD	G/A/T	D	G, V	GGC, GTC	0.04	0.021	19	0.175	0.312
	359	rs1333016394	missense variant	dbSNP	Frequency~gnomAD	G/A	R	G, S	GGC, AGC	0.71	0.018	12	0.165	0.211
	361	rs1001921296	missense variant	dbSNP	Frequency~Phenotype_or_Disease~TOPMed~gnomAD	C/T	Y	P, L	CCA, CTA	0.11	0.061	16	0.106	0.36
	361	rs1329122220	missense variant	dbSNP	Frequency~gnomAD	C/A	M	P, T	CCA, ACA	0.83	0.001	6	0.159	0.236
	362	rs569581176	missense variant	dbSNP	Frequency~1000Genomes~Phenotype_or_Disease~TOPMed~gnomAD	C/G/T	B	A, G	GCA, GGA	0.19	0.007	14	0.149	0.365
	362	rs569581176	missense variant	dbSNP	Frequency~1000Genomes~Phenotype_or_Disease~TOPMed~gnomAD	C/G/T	B	A, V	GCA, GTA	0.28	0.022	14	0.13	0.382
	364	rs1200093941	missense variant	dbSNP	Frequency~TOPMed~gnomAD	C/A	M	L, I	CTC, ATC	0.54	0.236	18	0.278	0.378
	366	rs957453306	missense variant	dbSNP	Frequency~TOPMed~gnomAD	G/A	R	D, N	GAC, AAC	0.17	0.358	22	0.124	0.376
	366	rs1377779888	missense variant	dbSNP	Frequency~TOPMed	C/G	S	D, E	GAC, GAG	0.36	0.02	17	0.293	0.281
	367	rs1381767156	missense variant	dbSNP	Frequency~Phenotype_or_Disease~gnomAD	C/T	Y	P, L	CCG, CTG	0.02	0.823	22	0.218	0.357
	368	rs1157536437	missense variant	dbSNP	Frequency~Phenotype_or_Disease~gnomAD	C/A	M	A, E	GCG, GAG	0.27	0.087	14	0.241	0.277
	370	rs1472249995	missense variant	dbSNP	Frequency~gnomAD	C/A	M	P, H	CCT, CAT	0.31	0.299	17	0.231	0.406
	371	rs1387887044	missense variant	dbSNP	Frequency~TOPMed~gnomAD	C/A	M	P, T	CCG, ACG	0.05	0.02	19	0.131	0.4
	373	rs1459372840	missense variant	dbSNP	Frequency~TOPMed	T/C	Y	L, P	CTG, CCG	0.04	0.029	22	0.278	0.483
	375	rs1156837485	missense variant	dbSNP	Frequency~gnomAD	C/G	S	A, G	GCC, GGC	0.04	0.205	22	0.187	0.451
	376	rs548714133	missense variant	dbSNP	Frequency~1000Genomes~TOPMed~gnomAD	G/A	R	R, Q	CGG, CAG	0.1	0.806	25	0.365	0.542
	378	rs1156437544	missense variant	dbSNP	Frequency~TOPMed	C/A	M	L, I	CTA, ATA	0.03	0.373	23	0.277	0.489
	380	rs922499443	missense variant	dbSNP	Frequency~TOPMed	C/A/T	H	P, T	CCC, ACC	0	0.614	22	0.418	0.525
	380	rs922499443	missense variant	dbSNP	Frequency~TOPMed	C/A/T	H	P, S	CCC, TCC	0	0.202	22	0.356	0.495
	383	rs953761540	missense variant	dbSNP	Frequency~TOPMed~gnomAD	C/A/G	V	P, H	CCC, CAC	0.03	0.919	23	0.397	0.672
	383	rs953761540	missense variant	dbSNP	Frequency~TOPMed~gnomAD	C/A/G	V	P, R	CCC, CGC	0.01	0.802	23	0.425	0.67
	384	rs985110861	missense variant	dbSNP	Frequency~TOPMed	G/A/C	V	G, R	GGG, AGG	0.45	0.766	20	0.231	0.436
	384	rs985110861	missense variant	dbSNP	Frequency~TOPMed	G/A/C	V	G, R	GGG, CGG	0.45	0.766	20	0.231	0.436
	385	rs1316617021	missense variant	dbSNP	Frequency~TOPMed	C/T	Y	A, V	GCC, GTC	0.24	0.099	17	0.152	0.418
	386	rs1302265372	missense variant	dbSNP	Frequency~TOPMed	G/C	S	G, R	GGC, CGC	0.01	0.221	22	0.287	0.505
	387	rs565927787	missense variant	dbSNP	Frequency~1000Genomes~Phenotype_or_Disease~ExAC~TOPMed~gnomAD	G/A	R	G, S	GGC, AGC	0.12	0.387	14	0.303	0.27
	388	rs1036738415	missense variant	dbSNP	Frequency~TOPMed	G/A/C	V	A, P	GCC, CCC	0.3	0.005	15	0.21	0.491
	388	rs1036738415	missense variant	dbSNP	Frequency~TOPMed	G/A/C	V	A, T	GCC, ACC	0.52	0.062	8	0.175	0.279
	389	rs1400590591	missense variant	dbSNP	Frequency~TOPMed	G/A	R	G, S	GGC, AGC	0.41	0.766	13	0.178	0.235
	390	rs1408610906	missense variant	dbSNP	Frequency~gnomAD	G/C	S	G, R	GGC, CGC	0.06	0.73	21	0.232	0.5
	392	rs1285671798	missense variant	dbSNP	Frequency~gnomAD	G/A	R	V, I	GTC, ATC	0.13	0.281	11	0.196	0.467
	393	rs918788695	missense variant	dbSNP	Frequency~Phenotype_or_Disease~TOPMed~gnomAD	C/A/G	V	P, Q	CCG, CAG	0.1	0.065	14	0.205	0.435
	393	rs918788695	missense variant	dbSNP	Frequency~Phenotype_or_Disease~TOPMed~gnomAD	C/A/G	V	P, R	CCG, CGG	0.05	0.021	14	0.179	0.44
	394	rs1452444664	missense variant	dbSNP	Frequency~TOPMed	C/A	M	L, M	CTG, ATG	0.03	0.953	16	0.288	0.514
	395	rs1232926833	missense variant	dbSNP	Frequency~gnomAD	C/T	Y	P, L	CCC, CTC	0.1	0.219	16	0.201	0.464
	395	rs1555896727	missense variant	dbSNP	Phenotype_or_Disease	C/T	Y	P, S	CCC, TCC	0.24	0.018	12	0.273	0.43
	396	rs1377774172	missense variant	dbSNP	Frequency~TOPMed	G/C	S	G, R	GGC, CGC	0.04	0.758	24	0.275	0.48
	399	rs1196576937	missense variant	dbSNP	Frequency~Phenotype_or_Disease~TOPMed~gnomAD	G/A	R	G, R	GGA, AGA	0.27	0.02	20	0.292	0.452
	399	rs1274082696	missense variant	dbSNP	Frequency~Phenotype_or_Disease~TOPMed~gnomAD	G/A/C	V	G, E	GGA, GAA	0.11	0.358	18	0.3	0.393
	399	rs1274082696	missense variant	dbSNP	Frequency~Phenotype_or_Disease~TOPMed~gnomAD	G/A/C	V	G, A	GGA, GCA	0.24	0.005	16	0.219	0.408
	400	rs1238160485	missense variant	dbSNP	Frequency~TOPMed~gnomAD	G/C	S	G, A	GGC, GCC	0.18	0.075	22	0.287	0.459
	401	rs1265415106	missense variant	dbSNP	Frequency~TOPMed	C/T	Y	R, W	CGG, TGG	0	0.968	28	0.436	0.691
	401	rs1270901790	missense variant	dbSNP	Frequency~gnomAD	G/T	K	R, L	CGG, CTG	0	0.544	24	0.441	0.605
	402	rs1485590152	missense variant	dbSNP	Frequency~TOPMed	C/T	Y	P, S	CCC, TCC	0.01	0.925	23	0.281	0.544
	403	rs749558577	missense variant	dbSNP	Frequency~ExAC~TOPMed~gnomAD	G/A	R	S, N	AGT, AAT	0.05	0.051	22	0.293	0.565
	404	rs773195263	missense variant	dbSNP	Frequency~ExAC~TOPMed	C/A/T	H	P, H	CCC, CAC	0	0.976	25	0.455	0.709
	404	rs773195263	missense variant	dbSNP	Frequency~ExAC~TOPMed	C/A/T	H	P, L	CCC, CTC	0.05	0.099	25	0.409	0.626
	404	rs768991190	missense variant	dbSNP	Frequency~ExAC~TOPMed~gnomAD	C/A/T	H	P, T	CCC, ACC	0	0.931	24	0.363	0.698
	404	rs768991190	missense variant	dbSNP	Frequency~ExAC~TOPMed~gnomAD	C/A/T	H	P, S	CCC, TCC	0.06	0.813	23	0.379	0.697
	405	rs746812421	missense variant	dbSNP	Frequency~Phenotype_or_Disease~ExAC~TOPMed~gnomAD	C/A/T	H	P, L	CCG, CTG	0.03	0.935	26	0.599	0.627
	405	rs746812421	missense variant	dbSNP	Frequency~Phenotype_or_Disease~ExAC~TOPMed~gnomAD	C/A/T	H	P, Q	CCG, CAG	0	0.986	25	0.451	0.64
	406	rs72646967	missense variant	dbSNP	Frequency~1000Genomes~Cited~ESP~Phenotype_or_Disease~ExAC~TOPMed~gnomAD	A/C	M	N, H	AAC, CAC	1	0	17	0.222	0
	408	rs1211607816	missense variant	dbSNP	Frequency~TOPMed~gnomAD	G/C	S	E, Q	GAG, CAG	0.04	0.793	26	0.327	0.505
	408	rs764852265	missense variant	dbSNP	Frequency~ExAC~TOPMed~gnomAD	G/A/C	V	E, D	GAG, GAC	0.18	0.03	20	0.226	0.311
	409	rs774951964	missense variant	dbSNP	Frequency~ExAC~gnomAD	C/G	S	L, V	CTG, GTG	0.12	0.757	21	0.317	0.68
	410	rs1601294272	missense variant	dbSNP	Frequency	C/T	Y	R, C	CGC, TGC	0	0.977	26	0.444	0.746
	410	rs1176229784	missense variant	dbSNP	Frequency~TOPMed	G/C	S	R, P	CGC, CCC	0.04	0.174	25	0.388	0.661
	411	rs1478362771	missense variant	dbSNP	Frequency~TOPMed	T/G	K	L, R	CTG, CGG	0.01	0.706	23	0.366	0.419
	413	rs557935727	missense variant	dbSNP	Frequency~1000Genomes~Phenotype_or_Disease~ExAC~TOPMed~gnomAD	C/G/T	B	A, V	GCG, GTG	0.09	0.748	19	0.261	0.438
	413	rs557935727	missense variant	dbSNP	Frequency~1000Genomes~Phenotype_or_Disease~ExAC~TOPMed~gnomAD	C/G/T	B	A, G	GCG, GGG	0.3	0.773	18	0.263	0.405
	414	rs757648761	missense variant	dbSNP	Frequency~Phenotype_or_Disease~ExAC~TOPMed~gnomAD	C/T	Y	P, S	CCC, TCC	0.09	0.202	18	0.246	0.44
	415	rs756543718	missense variant	dbSNP	Frequency~Phenotype_or_Disease~ExAC~TOPMed~gnomAD	G/A	R	G, D	GGC, GAC	0.05	0.572	22	0.172	0.322
	415	rs750966464	missense variant	dbSNP	Frequency~ExAC~gnomAD	G/A	R	G, S	GGC, AGC	0.35	0.065	17	0.069	0.332
	417	rs779281442	missense variant	dbSNP	Frequency~ExAC~gnomAD	C/G/T	B	S, W	TCG, TGG	0.06	0.987	24	0.343	0.633
	417	rs779281442	missense variant	dbSNP	Frequency~ExAC~gnomAD	C/G/T	B	S, L	TCG, TTG	0.31	0.611	21	0.284	0.345
	418	rs745858331	missense variant	dbSNP	Frequency~Phenotype_or_Disease~ExAC~TOPMed~gnomAD	A/C/G	V	E, G	GAG, GGG	0.01	0.889	24	0.302	0.467
	418	rs745858331	missense variant	dbSNP	Frequency~Phenotype_or_Disease~ExAC~TOPMed~gnomAD	A/C/G	V	E, A	GAG, GCG	0.03	0.917	23	0.32	0.375
	418	rs776268518	missense variant	dbSNP	Frequency~Phenotype_or_Disease~ExAC~TOPMed~gnomAD	G/C	S	E, Q	GAG, CAG	0.11	0.939	23	0.285	0.463
	419	rs762467149	missense variant	dbSNP	Frequency~ExAC~gnomAD	C/T	Y	P, L	CCG, CTG	0	0.766	23	0.326	0.427
	419	rs775040109	missense variant	dbSNP	Frequency~ExAC~TOPMed~gnomAD	C/A/G	V	P, A	CCG, GCG	0	0.591	22	0.26	0.433
	419	rs775040109	missense variant	dbSNP	Frequency~ExAC~TOPMed~gnomAD	C/A/G	V	P, T	CCG, ACG	0.23	0.172	18	0.196	0.394
	420	rs1457894457	missense variant	dbSNP	Frequency~gnomAD	C/G	S	L, V	CTG, GTG	0.06	0.999	22	0.33	0.684
	421	rs985907694	missense variant	dbSNP	Frequency~Phenotype_or_Disease~gnomAD	C/A	M	H, N	CAC, AAC	0.06	0.842	22	0.314	0.549
	422	rs1363338564	missense variant	dbSNP	Frequency~TOPMed~gnomAD	C/A	M	H, Q	CAC, CAA	0	0.999	23	0.485	0.539
	422	rs774028490	missense variant	dbSNP	Frequency~ExAC~TOPMed~gnomAD	A/G	R	H, R	CAC, CGC	0	0.999	23	0.468	0.555
	423	rs1368567503	missense variant	dbSNP	Frequency~gnomAD	A/G	R	H, R	CAC, CGC	0	0.962	23	0.46	0.525
	423	rs1248419388	missense variant	dbSNP	Frequency~TOPMed~gnomAD	C/T	Y	H, Y	CAC, TAC	0	0.938	23	0.461	0.579
	423	rs761327170	missense variant	dbSNP	Frequency~ExAC~TOPMed~gnomAD	C/G/T	B	H, Q	CAC, CAG	0.12	0.962	16	0.444	0.489
	424	rs767961877	missense variant	dbSNP	Frequency~ExAC~gnomAD	C/G	S	P, R	CCC, CGC	0.01	0.965	23	0.473	0.602
	424	rs1393913679	missense variant	dbSNP	Frequency~TOPMed	C/T	Y	P, S	CCC, TCC	0.22	0.396	14	0.288	0.397
	425	rs1243986502	missense variant	dbSNP	Frequency~gnomAD	T/C	Y	Y, H	TAC, CAC	0	0.997	24	0.405	0.632
	426	rs571884633	missense variant	dbSNP	Frequency~1000Genomes~ExAC~gnomAD	A/C	M	K, Q	AAA, CAA	0.03	0.99	24	0.38	0.665
	427	rs1601294456	missense variant	dbSNP	Phenotype_or_Disease	A/T	W	Y, F	TAT, TTT	0	0.881	24	0.364	0.614
	428	rs1247147500	missense variant	dbSNP	Frequency~gnomAD	C/A/T	H	P, Q	CCG, CAG	0	0.994	24	0.364	0.676
	428	rs1247147500	missense variant	dbSNP	Frequency~gnomAD	C/A/T	H	P, L	CCG, CTG	0.02	0.983	24	0.414	0.629
	428	rs368614435	missense variant	dbSNP	Frequency~ESP~ExAC~gnomAD	C/T	Y	P, S	CCG, TCG	0.01	0.982	23	0.366	0.624
	429	rs754328637	missense variant	dbSNP	Frequency~ExAC~gnomAD	C/T	Y	A, V	GCC, GTC	0.13	0.018	21	0.284	0.452
	430	rs779087360	missense variant	dbSNP	Frequency~ExAC~gnomAD	G/A	R	A, T	GCC, ACC	0.22	0.054	12	0.148	0.284
	431	rs753011413	missense variant	dbSNP	Frequency~ExAC~gnomAD	C/T	Y	A, V	GCC, GTC	0.02	0.511	23	0.355	0.385
	432	rs1163307521	missense variant	dbSNP	Frequency~Phenotype_or_Disease~gnomAD	A/G	R	Y, C	TAC, TGC	0	0.99	26	0.646	0.613
	433	rs758517884	missense variant	dbSNP	Frequency~ExAC~gnomAD	G/A/T	D	D, Y	GAC, TAC	0	0.996	26	0.54	0.651
	433	rs758517884	missense variant	dbSNP	Frequency~ExAC~gnomAD	G/A/T	D	D, N	GAC, AAC	0.06	0.968	22	0.316	0.395
	433	rs781108085	missense variant	dbSNP	Frequency~ExAC~gnomAD	C/A	M	D, E	GAC, GAA	0.38	0.149	16	0.281	0.325
	434	rs569976109	missense variant	dbSNP	Frequency~ExAC~TOPMed~gnomAD	A/G	R	H, R	CAC, CGC	0.05	0.049	23	0.383	0.488
	435	rs1386894564	missense variant	dbSNP	Frequency~TOPMed~gnomAD	A/G	R	Y, C	TAT, TGT	0	0.997	25	0.696	0.648
	436	rs769522876	missense variant	dbSNP	Frequency~ExAC~gnomAD	C/G/T	B	L, F	CTC, TTC	0.04	0.988	24	0.404	0.598
	436	rs769522876	missense variant	dbSNP	Frequency~ExAC~gnomAD	C/G/T	B	L, V	CTC, GTC	0.07	0.828	20	0.381	0.466
	437	rs1458962515	missense variant	dbSNP	Frequency~TOPMed~gnomAD	G/C/T	B	G, W	GGG, TGG	0	1	29	0.675	0.699
	437	rs1458962515	missense variant	dbSNP	Frequency~TOPMed~gnomAD	G/C/T	B	G, R	GGG, CGG	0.04	0.995	26	0.549	0.614
	438	rs962345052	missense variant	dbSNP	Frequency~TOPMed~gnomAD	G/A/T	D	A, T	GCC, ACC	0.05	0.396	22	0.175	0.416
	438	rs962345052	missense variant	dbSNP	Frequency~TOPMed~gnomAD	G/A/T	D	A, S	GCC, TCC	0.02	0.805	22	0.235	0.433
	439	rs749185545	missense variant	dbSNP	Frequency~ExAC~gnomAD	A/G	R	K, E	AAG, GAG	0	0.664	25	0.434	0.572
	441	rs768181576	missense variant	dbSNP	Frequency~ExAC~gnomAD	G/A/T	D	R, Q	CGG, CAG	0	0.566	29	0.474	0.664
	441	rs768181576	missense variant	dbSNP	Frequency~ExAC~gnomAD	G/A/T	D	R, L	CGG, CTG	0	0.982	28	0.583	0.664
	442	rs773715388	missense variant	dbSNP	Frequency~ExAC~gnomAD	C/G	S	P, A	CCG, GCG	0.11	0.175	23	0.345	0.667
	443	rs761590228	missense variant	dbSNP	Frequency~ExAC~gnomAD	G/C	S	A, P	GCG, CCG	0	0.931	24	0.434	0.513
	443	rs771606854	missense variant	dbSNP	Frequency~ExAC~gnomAD	C/T	Y	A, V	GCG, GTG	0	0.701	23	0.341	0.462
	446	rs1252023187	missense variant	dbSNP	Frequency~gnomAD	C/G/T	B	P, L	CCG, CTG	0	0.977	26	0.58	0.709
	446	rs1252023187	missense variant	dbSNP	Frequency~gnomAD	C/G/T	B	P, R	CCG, CGG	0	0.995	25	0.546	0.696
	446	rs201993443	missense variant	dbSNP	Frequency~1000Genomes~ESP~Phenotype_or_Disease~ExAC~TOPMed~gnomAD	C/T	Y	P, S	CCG, TCG	0.1	0.945	24	0.403	0.706
	448	rs760098496	missense variant	dbSNP	Frequency~ExAC~TOPMed~gnomAD	C/A/G	V	P, H	CCC, CAC	0	0.997	24	0.479	0.729
	448	rs760098496	missense variant	dbSNP	Frequency~ExAC~TOPMed~gnomAD	C/A/G	V	P, R	CCC, CGC	0	0.995	24	0.575	0.732
	449	rs777873225	missense variant	dbSNP	Frequency~ExAC~TOPMed~gnomAD	G/A/C	V	G, R	GGC, CGC	0	0.952	23	0.223	0.503
	449	rs1177085596	missense variant	dbSNP	Frequency~TOPMed~gnomAD	G/A	R	G, D	GGC, GAC	0.01	0.811	22	0.239	0.42
	449	rs777873225	missense variant	dbSNP	Frequency~ExAC~TOPMed~gnomAD	G/A/C	V	G, S	GGC, AGC	0.79	0.138	16	0.156	0.271
	450	rs751740430	missense variant	dbSNP	Frequency~ExAC~gnomAD	C/G/T	B	L, V	CTG, GTG	0.09	0.615	10	0.281	0.307
	451	rs755937050	missense variant	dbSNP	Frequency~Cited~Phenotype_or_Disease~ExAC~TOPMed~gnomAD	G/A/C	V	R, H	CGT, CAT	0	0.988	26	0.392	0.685
	451	rs755937050	missense variant	dbSNP	Frequency~Cited~Phenotype_or_Disease~ExAC~TOPMed~gnomAD	G/A/C	V	R, P	CGT, CCT	0.04	0.979	26	0.544	0.68
	453	rs779779535	missense variant	dbSNP	Frequency~ExAC~gnomAD	C/T	Y	H, Y	CAC, TAC	0	0.998	24	0.39	0.614
	454	rs1279033302	missense variant	dbSNP	Frequency~gnomAD	G/A	R	G, D	GGC, GAC	0	0.882	25	0.408	0.625
	456	rs749275474	missense variant	dbSNP	Frequency~ExAC~gnomAD	C/T	Y	H, Y	CAC, TAC	0.01	0.291	23	0.298	0.52
	456	rs1601294758	missense variant	dbSNP	Phenotype_or_Disease	C/A	M	H, Q	CAC, CAA	0.09	0.402	5	0.341	0.437
	457	rs1252623993	missense variant	dbSNP	Frequency~gnomAD	C/G	S	P, R	CCG, CGG	0.1	0.946	22	0.273	0.585
	458	rs747623105	missense variant	dbSNP	Frequency~ExAC~TOPMed~gnomAD	C/G/T	B	H, Q	CAC, CAG	0.01	0.303	22	0.222	0.354
	458	rs778539160	missense variant	dbSNP	Frequency~ExAC~TOPMed~gnomAD	C/T	Y	H, Y	CAC, TAC	0.01	0.395	21	0.258	0.325
	459	rs1481642961	missense variant	dbSNP	Frequency~gnomAD	G/T	K	A, S	GCG, TCG	0.46	0.027	16	0.206	0.394
	460	rs1384737337	missense variant	dbSNP	Frequency~TOPMed	A/C	M	H, P	CAT, CCT	0.21	0.6	22	0.312	0.403
	460	rs367711718	missense variant	dbSNP	Frequency~1000Genomes~ESP~Phenotype_or_Disease~ExAC~TOPMed~gnomAD	T/A/C/G	N	H, Q	CAT, CAA	0.04	0.477	16	0.307	0.337
	460	rs367711718	missense variant	dbSNP	Frequency~1000Genomes~ESP~Phenotype_or_Disease~ExAC~TOPMed~gnomAD	T/A/C/G	N	H, Q	CAT, CAG	0.04	0.477	16	0.307	0.337
	462	rs1172793466	missense variant	dbSNP	Frequency~TOPMed~gnomAD	C/A	M	H, Q	CAC, CAA	0.02	0.944	24	0.271	0.439
	462	rs1431715764	missense variant	dbSNP	Frequency~gnomAD	C/T	Y	H, Y	CAC, TAC	0.01	0.888	24	0.25	0.447
	463	rs771471094	missense variant	dbSNP	Frequency~ExAC~gnomAD	C/G/T	B	H, Q	CAC, CAG	0.07	0.346	16	0.301	0.296
	464	rs1199132815	missense variant	dbSNP	Frequency~gnomAD	A/G	R	H, R	CAC, CGC	0.01	0.662	23	0.334	0.414
	466	rs1286157791	missense variant	dbSNP	Frequency~TOPMed	C/T	Y	H, Y	CAC, TAC	0.04	0.084	22	0.296	0.32
	466	rs1601294870	missense variant	dbSNP	Frequency~SGDP_PRJ	A/C	M	H, P	CAC, CCC	0.32	0	16	0.246	0.312
	467	rs765827356	missense variant	dbSNP	Frequency~ExAC~gnomAD	C/A/T	H	P, T	CCC, ACC	0.09	0	16	0.262	0.297
	467	rs765827356	missense variant	dbSNP	Frequency~ExAC~gnomAD	C/A/T	H	P, S	CCC, TCC	0.24	0.003	16	0.258	0.302
	468	rs764197422	missense variant	dbSNP	Frequency~Phenotype_or_Disease~ExAC~TOPMed~gnomAD	G/C/T	B	V, L	GTG, CTG	0.33	0.06	15	0.303	0.331
	468	rs764197422	missense variant	dbSNP	Frequency~Phenotype_or_Disease~ExAC~TOPMed~gnomAD	G/C/T	B	V, L	GTG, TTG	0.33	0.06	15	0.303	0.331
	470	rs1332062744	missense variant	dbSNP	Frequency~TOPMed	C/T	Y	P, S	CCA, TCA	0.45	0.161	13	0.33	0.453
	473	rs1299288698	missense variant	dbSNP	Frequency~gnomAD	C/T	Y	A, V	GCG, GTG	0.57	0.972	21	0.237	0.515
	474	rs757452865	missense variant	dbSNP	Frequency~ExAC~TOPMed~gnomAD	C/T	Y	A, V	GCC, GTC	0.58	0.971	22	0.301	0.548
	475	rs753613632	missense variant	dbSNP	Frequency~Phenotype_or_Disease~ExAC~TOPMed~gnomAD	C/T	Y	A, V	GCC, GTC	0.22	0.418	21	0.302	0.31
	475	rs766206180	missense variant	dbSNP	Frequency~ExAC~gnomAD	G/A	R	A, T	GCC, ACC	0.3	0.206	18	0.285	0.269
	476	rs1222927279	missense variant	dbSNP	Frequency~gnomAD	G/A	R	A, T	GCC, ACC	0.08	0.415	23	0.301	0.356
	476	rs962376130	missense variant	dbSNP	Frequency~TOPMed	C/T	Y	A, V	GCC, GTC	0.04	0.399	22	0.357	0.357
	477	rs778718533	missense variant	dbSNP	Frequency~ExAC~gnomAD	G/A	R	A, T	GCC, ACC	0.03	0.013	22	0.302	0.361
	478	rs757867291	missense variant	dbSNP	Frequency~Phenotype_or_Disease~ExAC~TOPMed~gnomAD	C/T	Y	A, V	GCT, GTT	0.02	0.399	21	0.266	0.317
	479	rs1390963668	missense variant	dbSNP	Frequency~TOPMed~gnomAD	G/A	R	A, T	GCC, ACC	0.02	0.277	21	0.302	0.289
	481	rs746699675	missense variant	dbSNP	Frequency~ExAC~gnomAD	C/A	M	A, D	GCT, GAT	0	0.39	21	0.382	0.342
	482	rs1475174897	missense variant	dbSNP	Frequency~TOPMed~gnomAD	C/T	Y	A, V	GCC, GTC	0.11	0.086	17	0.378	0.325
	483	rs1402958553	missense variant	dbSNP	Frequency~TOPMed~gnomAD	G/T	K	A, S	GCG, TCG	0.06	0.545	17	0.331	0.446
	484	rs1387151834	missense variant	dbSNP	Frequency~TOPMed~gnomAD	G/A	R	A, T	GCC, ACC	0.38	0.981	22	0.223	0.621
	484	rs1407079342	missense variant	dbSNP	Frequency~gnomAD	C/T	Y	A, V	GCC, GTC	0.09	0.971	22	0.269	0.654
	486	rs965925805	missense variant	dbSNP	Frequency~gnomAD	A/G	R	N, D	AAC, GAC	0.01	0.006	23	0.253	0.457
	486	rs1443840436	missense variant	dbSNP	Frequency~TOPMed	A/G	R	N, S	AAC, AGC	0.04	0.02	19	0.192	0.354
	487	rs371506174	missense variant	dbSNP	Frequency~ESP~Phenotype_or_Disease~ExAC~TOPMed~gnomAD	G/A/C	V	M, I	ATG, ATA	0.01	0.052	23	0.222	0.485
	487	rs371506174	missense variant	dbSNP	Frequency~ESP~Phenotype_or_Disease~ExAC~TOPMed~gnomAD	G/A/C	V	M, I	ATG, ATC	0.01	0.052	23	0.222	0.485
	488	rs746250147	missense variant	dbSNP	Frequency~Phenotype_or_Disease~ExAC~TOPMed~gnomAD	T/C	Y	Y, H	TAC, CAC	0	0.748	26	0.307	0.554
	490	rs770129913	missense variant	dbSNP	Frequency~ExAC~gnomAD	C/T	Y	S, L	TCG, TTG	0.01	0.061	23	0.273	0.386
	491	rs373987708	missense variant	dbSNP	Frequency~ESP~TOPMed~gnomAD	C/T	Y	A, V	GCC, GTC	0.01	0.359	23	0.323	0.504
	492	rs541198585	missense variant	dbSNP	Frequency~1000Genomes~Phenotype_or_Disease~ExAC~TOPMed~gnomAD	G/A	R	G, R	GGA, AGA	0	0.728	25	0.302	0.605
	492	rs764132783	missense variant	dbSNP	Frequency~ExAC~gnomAD	G/A	R	G, E	GGA, GAA	0	0.425	23	0.284	0.474
	494	rs774386479	missense variant	dbSNP	Frequency~ExAC~gnomAD	G/A/C	V	A, T	GCG, ACG	0.01	0.339	23	0.311	0.344
	494	rs1320314644	missense variant	dbSNP	Frequency~TOPMed~gnomAD	C/T	Y	A, V	GCG, GTG	0.01	0.339	23	0.318	0.361
	494	rs774386479	missense variant	dbSNP	Frequency~ExAC~gnomAD	G/A/C	V	A, P	GCG, CCG	0.09	0.013	21	0.134	0.386
	495	rs762076391	missense variant	dbSNP	Frequency~Phenotype_or_Disease~ExAC~TOPMed~gnomAD	C/A/T	H	P, L	CCG, CTG	0	0.992	25	0.433	0.624
	495	rs762076391	missense variant	dbSNP	Frequency~Phenotype_or_Disease~ExAC~TOPMed~gnomAD	C/A/T	H	P, Q	CCG, CAG	0	0.997	24	0.409	0.627
	496	rs1186907386	missense variant	dbSNP	Frequency~gnomAD	C/T	Y	P, L	CCC, CTC	0	0.003	23	0.295	0.536
	496	rs913808829	missense variant	dbSNP	Frequency~gnomAD	C/T	Y	P, S	CCC, TCC	0	0.275	22	0.365	0.436
	498	rs564141057	missense variant	dbSNP	Frequency~1000Genomes~ExAC~gnomAD	C/T	Y	S, F	TCC, TTC	0.01	0.172	24	0.274	0.383
	499	rs1278168215	missense variant	dbSNP	Frequency	A/G	R	Y, C	TAC, TGC	0	0.847	29	0.482	0.622
	499	rs1334975506	missense variant	dbSNP	Frequency~TOPMed	T/G	K	Y, D	TAC, GAC	0	0.571	25	0.55	0.522
	500	rs946713267	missense variant	dbSNP	none	A/G	R	D, G	GAC, GGC	0	0.085	24	0.247	0.494
	500	rs777213879	missense variant	dbSNP	Frequency~ExAC~gnomAD	C/G	S	D, E	GAC, GAG	0.07	0.003	20	0.224	0.413
	501	rs1044127370	missense variant	dbSNP	Frequency~gnomAD	T/A	W	Y, N	TAT, AAT	0	0.628	24	0.46	0.599
	503	rs756769832	missense variant	dbSNP	Frequency~Phenotype_or_Disease~ExAC~TOPMed~gnomAD	C/G	S	P, R	CCC, CGC	0	0.998	26	0.525	0.718
	503	rs746505468	missense variant	dbSNP	Frequency~ExAC~gnomAD	C/G/T	B	P, S	CCC, TCC	0	0.998	26	0.478	0.715
	503	rs746505468	missense variant	dbSNP	Frequency~ExAC~gnomAD	C/G/T	B	P, A	CCC, GCC	0	0.996	25	0.496	0.715
	504	rs780998431	missense variant	dbSNP	Frequency~ExAC~gnomAD	A/G	R	R, G	AGA, GGA	0	0.985	28	0.607	0.679
	504	rs926713371	missense variant	dbSNP	Frequency~gnomAD	G/C	S	R, T	AGA, ACA	0	0.985	27	0.557	0.712
Residue - Position of the variation within the protein (aa, amino acid number).
Variant ID - The dbSNP identifier
Conseq. Type - Consequence terms from Conseq (http://conseq.bioinfo.tau.ac.il/).
Source - Original database (dbSNP; https://www.ncbi.nlm.nih.gov/snp/) from which the variation was imported.
Evidence Data A summary of evidence status is available on our documentation on Variation data.
Alleles - Possible alleles in the nucleotide sequence.
Ambig. code - The IUPAC code for the possible alleles at this position.
Residues - Amino acid(s) found at this position. In the case of a non-synonymous variant, more than one amino acid will be listed.
Codons - Position of the variation within a codon is shown by indicating the nucleotide in bold.
SIFT - Prediction of variation effect on protein function by SIFT (http://provean.jcvi.org/index.php).
PolyPhen-2 - Prediction of variation effect on protein function by PolyPhen-2 (http://genetics.bwh.harvard.edu/pph/).
CADD - Prediction of variant effect on protein function by CADD (https://cadd.gs.washington.edu/).
REVEL - Prediction of variant effect on protein function by REVEL (PMID: 27666373)
MetaLR - Prediction of variant effect on protein function by MetaLR (PMID: 25552646)
MutationAssessor - Prediction of variant effect on protein function by MutationAssessor (http://mutationassessor.org/r3/)

## Sheet: Table S2
Table S2. Craniofacial and skeletal phenotypes of DGS/VCFS mouse model.
Gene Symbol	Gene Name	Induced Mutation Type		Craniofacial and Skeletal Phenotypes of Mutant Mice													Cardiovascular defects		References		Human
				Cranium	Cranial Base	Maxilla	Mandible	Teeth	Muscles	Ears	Nose	Throat	Hyoid bones	Cervical spine	Clavicle				PubMed #		Gene	Phenotype	OMIM #	Inheritance
Tbx1	T-box 1	null		small cranium	abnormal fusion of the basioccipital and basisphenoid bones	cleft palate	absent mandibular coronoid process	abnormal upper incisor morphology	absent masseter muscle	abnormal middle ear ossicle morphology	short snout	small thyroid cartilage	very small hyoid bone	abnormal cervical atlas morphology	short clavicle		YES		11242110		TBX1	Conotruncal anomaly face syndrome	217095	AD
				hypoplastic parietal bone	abnormal presphenoid bone morphology	submucous cleft palate	short mandible	absent upper incisors	absent pterygoid muscle	absent middle ear ossicles		small cricoid cartilage	abnormal hyoid bone morphology	absent arcus anterior					16452092			DiGeorge syndrome	188400	AD
				hypoplastic interparietal bone	abnormal basioccipital bone morphology	bifid uvula	micrognathia		absent temporalis muscles	abnormal stapes morphology		abnormal thyroid cartilage morphology	hyoid bone hypoplasia						15469978			Tetralogy of Fallot	187500	AD
				unfused cranial sutures between frontal and parietal bones						abnormal outer ear morphology									15190012			Velocardiofacial syndrome	192430	AD
				temporal bone hypoplasia						lowered ear position									19247433
				absent zygomatic arch						abnormal ear shape									15652707
				abnormal zygomatic arch morphology						absent outer ear									16600992
				otic hypertelorism						abnormal incus morphology									22371266
										abnormal malleus morphology									25209980
										absent stapes									16914493
										abnormal external auditory canal morphology
										anotia
										ear lobe hypoplasia
										decreased tympanic ring size
Chrd	chordin	null		small cranium	abnormal fusion of basioccipital and basisphenoid bone	cleft palate	abnormal mandible morphology	nr	nr	abnormal ear position	short snout	abnormal laryngeal cartilage morphology	hyoid bone hypoplasia	absent arcus anterior	NA		YES		12810603		CHRD	NA	NA	NA
				absent temporal bone squamous part	presphenoid bone hypoplasia		absent mandibular angle			small ears		cricoid cartilage hypoplasia		abnormal vertebral arch development					19247433
				small temporal bone			absent mandibular condyloid process					thyroid cartilage hypoplasia		small vertebral body
				short zygomatic arch			absent mandibular coronoid process					abnormal thoracic vertebrae morphology
							small mandible
							absent mandible
							short mandible
Tgfbr2	transforming growth factor, beta receptor II	deletion (Wnt1-Cre)		abnormal craniofacial bone morphology	nr	cleft palate	nr	nr	nr	nr	nr	nr	nr	nr	nr		YES		15741317		TGFBR2	Colorectal cancer, hereditary nonpolyposis, type 6	614331	NA
				abnormal cartilage morphology																		Esophageal cancer, somatic	133239	NA
																						Loeys-Dietz syndrome 2	610168	AD
Vegfa	vascular endothelial growth factor A	null		unfused cranial sutures between frontal and parietal bones	NA	cleft palate	abnormal mandible morphology	absent incisors	nr	nr	nr	nr	nr	nr	nr		YES		12539040		VEGFA	{Microvascular complications of diabetes 1}	603933	NA
							short mandible
Fgf8	fibroblast growth factor 8	hypomorphic allele		﻿absent ala temporalis	﻿absent alisphenoid, presphenoid, squamosal, pterygoid	﻿absent palatine	mandibular malformations	absent molars (lacked molar region)	nr	severely defective tympanic ring	nr	﻿Minor defects in the laryngeal cartilages	﻿mild defects in the hyoid bone	nr	nr		YES		﻿12223417		FGF8	Hypogonadotropic hypogonadism 6 with or without anosmia	612702	AD
						cleft palate	﻿absent or hypoplastic Meckel’s cartilage			﻿absent malleus and incus									﻿12223415
							fusion of the temporomandibular joint			absent or hypoplastic outer ear
										﻿thickened and/or shortened styloid process
		deletion (Tbx1-Cre)		nr	nr	nr	nr	nr	nr	nr	nr	nr	nr	nr	nr		YES		14975726
		deletion (Nestin-Cre)		nr	nr	abnormal maxilla morphology	abnormal mandible morphology	absent molars	decreased tongue size	absent incus	nr	nr	nr	nr	nr		YES		10601039
							absent Meckel's cartilage
Crkl	v-crk avian sarcoma virus CT10 oncogene homolog-like	null		abnormal craniofacial morphology	nr	nr	nr	nr	nr	nr	abnormal nasal bone morphology	nr	nr	nr	nr		YES		11242111		CRKL	NA	NA	NA
				decreased cranium height
				increased cranium width
				short frontal bone
				otic hypertelorism
Aldh1a2/Raldh2	aldehyde dehydrogenase family 1, subfamily A2	hypomorphic allele		nr	nr	nr	nr	nr	nr	nr	nr	abnormal laryngeal cartilage morphology	the abnormal cartilaginous link between the hyoid bone and the thyroid cartilage	nr	nr		YES		12563036		ALDH1A2	NA	NA	NA
												abnormal cricoid cartilage morphology
												abnormal thyroid cartilage morphology
												abnormal tracheal cartilage morphology																			3
Hoxa3	homeobox A3	null		nr	nr	short soft palate	short mandible	nr	abnormal tongue muscle morphology	nr	nr	abnormal cricoid cartilage morphology	abnormal hyoid bone greater horn morphology	abnormal cervical vertebrae morphology	abnormal clavicle morphology		YES		1673020		HOXA3	NA	NA	NA
						short maxilla						abnormal thyroid cartilage morphology	abnormal hyoid bone lesser horn morphology						20498049
												abnormal epiglottis morphology	absent hyoid bone lesser horns
Kat6a/Moz/Myst3	K(lysine) acetyltransferase 6A	null		nr	nr	cleft palate	micrognathia	nr	nr	nr	proboscis	nr	nr	abnormal vertebrae morphology	nr		YES		22921202		KAT6A	Arboleda-Tham syndrome	616268	AD
Dicer1	dicer 1, ribonuclease type III	deletion (Wnt1-Cre)		abnormal craniofacial morphology	nr	nr	abnormal cartilage morphology	nr	nr	nr	nr	nr	nr	nr	nr		YES		21098571		DICER1	GLOW syndrome, somatic mosaic	618272	NA
																						Goiter, multinodular 1, with or without Sertoli-Leydig cell tumors	138800	AD
																						Pleuropulmonary blastoma	601200	AD
																						Rhabdomyosarcoma, embryonal, 2	180295	NA
Plxnd1	plexin D1	single point mutation		nr	nr	cleft palate	micrognathia	nr	nr	nr	short snout	nr	nr	nr	nr		YES		MGI Direct Data Submission		PLXND1	NA	NA	NA
Dock1	dedicator of cytokinesis 1	undefined		nr	nr	nr	micrognathia	nr	nr	nr	short snout	nr	nr	nr	nr		YES		MGI Direct Data Submission		DOCK1	NA	NA	NA
Ndst1	N-deacetylase/N-sulfotransferase 1	single point mutation		nr	nr	microstomia	absent mandible	nr	nr	lowered ear position	proboscis	nr	nr	nr	nr		YES		MGI Direct Data Submission		NDST1	Mental retardation, autosomal recessive 46	616116	AR
Prickle1	prickle planar cell polarity protein 1	single point mutation		small cranium	nr	cleft palate	micrognathia	nr	nr	nr	proboscis	nr	nr	nr	nr		YES		MGI Direct Data Submission		PRICKLE1	Epilepsy, progressive myoclonic 1B	612437	AR
Trappc10	trafficking protein particle complex 10	undefined		small cranium	nr	cleft palate	micrognathia	nr	nr	nr	nr	nr	nr	nr	nr		YES		MGI Direct Data Submission		TRAPPC10	NA	NA	NA
Zfp366	zinc finger protein 366	single point mutation		nr	nr	nr	micrognathia	nr	nr	nr	short snout	nr	nr	nr	nr		YES		MGI Direct Data Submission		ZNF366	NA	NA	NA
Foxn1	forkhead box N1	intragenic deletion		nr	nr	nr	nr	nr	nr	nr	proboscis	nr	nr	nr	nr		YES		596425		FOXN1	T-cell immunodeficiency, congenital alopecia, and nail dystrophy	601705	AR
																						T-cell lymphopenia, infantile, with or without nail dystrophy, autosomal dominant	618806	NA
MGI, Mouse Genome Informatics : http://www.informatics.jax.org
OMIM : https://www.omim.org
nr, not reported; NA, not available; AD, autosomal dominant; AR,autosomal recessive.

## Sheet: Table S3
Table S3. Classification of mouse genes associated with DGS/VCFS.
Category	ID	Name	Source	p-value	q-value Bonferroni	q-value FDR B&H	q-value FDR B&Y	Hit Count in Query List	Hit Count in Genome	Hit in Query List
Molerular Function	No results to display
Biological Process	GO:0001568	blood vessel development		3.048e-15	5.154e-12	4.425e-12	3.544e-11	13	866	HOXA3	PRICKLE1	TGFBR2	FOXN1	NDST1	FGF8	DICER1	TBX1	ALDH1A2	CRKL	PLXND1	KAT6A	VEGFA
	GO:0001944	vasculature development		5.233e-15	8.849e-12	4.425e-12	3.544e-11	13	903	HOXA3	PRICKLE1	TGFBR2	FOXN1	NDST1	FGF8	DICER1	TBX1	ALDH1A2	CRKL	PLXND1	KAT6A	VEGFA
	GO:0009887	animal organ morphogenesis		3.923e-13	6.634e-10	1.766e-10	1.414e-09	13	1263	HOXA3	PRICKLE1	TGFBR2	FOXN1	NDST1	FGF8	DICER1	TBX1	ALDH1A2	CRKL	PLXND1	KAT6A	VEGFA
	GO:0003151	outflow tract morphogenesis		5.13e-13	8.675e-10	1.766e-10	1.414e-09	7	90	TGFBR2	FGF8	DICER1	TBX1	CRKL	PLXND1	VEGFA
	GO:0003007	heart morphogenesis		5.323e-13	9.002e-10	1.766e-10	1.414e-09	9	292	TGFBR2	FGF8	DICER1	TBX1	ALDH1A2	CRKL	PLXND1	KAT6A	VEGFA
	GO:0035295	tube development		6.265e-13	1.059e-09	1.766e-10	1.414e-09	13	1310	HOXA3	CHRD	PRICKLE1	TGFBR2	FOXN1	FGF8	DICER1	TBX1	ALDH1A2	CRKL	PLXND1	KAT6A	VEGFA
	GO:0007507	heart development		7.895e-13	1.335e-09	1.769e-10	1.417e-09	11	698	PRICKLE1	TGFBR2	NDST1	FGF8	DICER1	TBX1	ALDH1A2	CRKL	PLXND1	KAT6A	VEGFA
	GO:0072359	circulatory system development		8.371e-13	1.416e-09	1.769e-10	1.417e-09	13	1340	HOXA3	PRICKLE1	TGFBR2	FOXN1	NDST1	FGF8	DICER1	TBX1	ALDH1A2	CRKL	PLXND1	KAT6A	VEGFA
	GO:0060840	artery development		3.365e-12	5.691e-09	6.323e-10	5.065e-09	7	117	PRICKLE1	NDST1	FGF8	TBX1	PLXND1	KAT6A	VEGFA
	GO:0035904	aorta development		1.522e-11	2.574e-08	2.574e-09	2.062e-08	6	69	PRICKLE1	NDST1	FGF8	TBX1	PLXND1	KAT6A
	GO:0035239	tube morphogenesis		7.865e-11	1.33e-07	1.209e-08	9.685e-08	11	1068	HOXA3	PRICKLE1	TGFBR2	FOXN1	FGF8	DICER1	TBX1	ALDH1A2	PLXND1	KAT6A	VEGFA
	GO:0048732	gland development		1.05e-10	1.776e-07	1.48e-08	1.186e-07	9	527	HOXA3	TGFBR2	FOXN1	FGF8	TBX1	ALDH1A2	CRKL	PLXND1	VEGFA
	GO:0043009	chordate embryonic development		1.867e-10	3.157e-07	2.428e-08	1.945e-07	10	827	HOXA3	CHRD	PRICKLE1	TGFBR2	NDST1	FGF8	DICER1	TBX1	ALDH1A2	VEGFA
	GO:0009792	embryo development ending in birth or egg hatching		2.441e-10	4.128e-07	2.949e-08	2.362e-07	10	850	HOXA3	CHRD	PRICKLE1	TGFBR2	NDST1	FGF8	DICER1	TBX1	ALDH1A2	VEGFA
	GO:0048729	tissue morphogenesis		3.205e-10	5.419e-07	3.496e-08	2.801e-07	10	874	CHRD	PRICKLE1	TGFBR2	FOXN1	FGF8	DICER1	TBX1	ALDH1A2	PLXND1	VEGFA
	GO:0001569	branching involved in blood vessel morphogenesis		3.308e-10	5.594e-07	3.496e-08	2.801e-07	5	47	TGFBR2	FGF8	TBX1	PLXND1	VEGFA
	GO:0060562	epithelial tube morphogenesis		5.655e-10	9.563e-07	5.625e-08	4.506e-07	8	411	PRICKLE1	TGFBR2	FGF8	DICER1	TBX1	ALDH1A2	PLXND1	VEGFA
	GO:0009790	embryo development		7.354e-10	1.244e-06	6.909e-08	5.535e-07	11	1316	HOXA3	CHRD	PRICKLE1	TGFBR2	NDST1	FGF8	DICER1	TBX1	ALDH1A2	KAT6A	VEGFA
	GO:0002009	morphogenesis of an epithelium		8.778e-10	1.484e-06	7.812e-08	6.258e-07	9	670	PRICKLE1	TGFBR2	FOXN1	FGF8	DICER1	TBX1	ALDH1A2	PLXND1	VEGFA
	GO:0048598	embryonic morphogenesis		1.307e-09	2.21e-06	1.105e-07	8.852e-07	9	701	HOXA3	CHRD	PRICKLE1	TGFBR2	NDST1	FGF8	DICER1	TBX1	ALDH1A2
	GO:0048514	blood vessel morphogenesis		2.913e-09	4.926e-06	2.346e-07	1.879e-06	9	768	HOXA3	TGFBR2	FOXN1	FGF8	DICER1	TBX1	PLXND1	KAT6A	VEGFA
	GO:1904888	cranial skeletal system development		3.671e-09	6.207e-06	2.821e-07	2.26e-06	5	75	TGFBR2	NDST1	FGF8	TBX1	CRKL
	GO:0048568	embryonic organ development		4.004e-09	6.77e-06	2.944e-07	2.358e-06	8	527	HOXA3	TGFBR2	NDST1	FGF8	TBX1	ALDH1A2	KAT6A	VEGFA
	GO:0060976	coronary vasculature development		4.483e-09	7.581e-06	3.159e-07	2.53e-06	5	78	PRICKLE1	NDST1	TBX1	PLXND1	VEGFA
	GO:0048754	branching morphogenesis of an epithelial tube		8.719e-09	1.474e-05	5.74e-07	4.598e-06	6	196	TGFBR2	FGF8	DICER1	TBX1	PLXND1	VEGFA
	GO:0001501	skeletal system development		8.825e-09	1.492e-05	5.74e-07	4.598e-06	8	583	HOXA3	CHRD	TGFBR2	NDST1	FGF8	DICER1	TBX1	VEGFA
	GO:0060322	head development		1.282e-08	2.168e-05	8.029e-07	6.432e-06	9	910	CHRD	TGFBR2	NDST1	FGF8	DICER1	TBX1	ALDH1A2	CRKL	KAT6A
	GO:0060017	parathyroid gland development		1.726e-08	2.918e-05	1.042e-06	8.349e-06	3	7	HOXA3	TBX1	CRKL
	GO:0048704	embryonic skeletal system morphogenesis		2.332e-08	3.944e-05	1.354e-06	1.085e-05	5	108	HOXA3	TGFBR2	NDST1	FGF8	TBX1
	GO:0061138	morphogenesis of a branching epithelium		2.448e-08	4.14e-05	1.354e-06	1.085e-05	6	233	TGFBR2	FGF8	DICER1	TBX1	PLXND1	VEGFA
	GO:0002053	positive regulation of mesenchymal cell proliferation		2.483e-08	4.198e-05	1.354e-06	1.085e-05	4	38	CHRD	TGFBR2	TBX1	VEGFA
	GO:0045595	regulation of cell differentiation		2.839e-08	4.801e-05	1.5e-06	1.202e-05	11	1859	DOCK1	CHRD	PRICKLE1	TGFBR2	FOXN1	FGF8	DICER1	TBX1	CRKL	PLXND1	VEGFA
	GO:0048646	anatomical structure formation involved in morphogenesis		2.951e-08	4.99e-05	1.512e-06	1.211e-05	10	1395	HOXA3	CHRD	PRICKLE1	TGFBR2	FGF8	DICER1	TBX1	ALDH1A2	PLXND1	VEGFA
	GO:0045597	positive regulation of cell differentiation		3.452e-08	5.837e-05	1.717e-06	1.375e-05	9	1020	DOCK1	TGFBR2	FOXN1	FGF8	DICER1	TBX1	CRKL	PLXND1	VEGFA
	GO:0001763	morphogenesis of a branching structure		3.903e-08	6.6e-05	1.886e-06	1.511e-05	6	252	TGFBR2	FGF8	DICER1	TBX1	PLXND1	VEGFA
	GO:0048762	mesenchymal cell differentiation		4.286e-08	7.247e-05	2.013e-06	1.613e-05	6	256	TGFBR2	FGF8	DICER1	TBX1	ALDH1A2	VEGFA
	GO:0048705	skeletal system morphogenesis		4.489e-08	7.59e-05	2.051e-06	1.643e-05	6	258	HOXA3	TGFBR2	NDST1	FGF8	TBX1	VEGFA
	GO:0003279	cardiac septum development		4.866e-08	8.228e-05	2.165e-06	1.735e-05	5	125	TGFBR2	NDST1	FGF8	TBX1	PLXND1
	GO:0010464	regulation of mesenchymal cell proliferation		5.466e-08	9.243e-05	2.37e-06	1.899e-05	4	46	CHRD	TGFBR2	TBX1	VEGFA
	GO:0060429	epithelium development		7.212e-08	0.000122	3.049e-06	2.442e-05	10	1532	CHRD	PRICKLE1	TGFBR2	FOXN1	FGF8	DICER1	TBX1	ALDH1A2	PLXND1	VEGFA
	GO:0048534	hematopoietic or lymphoid organ development		7.741e-08	0.0001309	3.193e-06	2.558e-05	9	1120	HOXA3	DOCK1	TGFBR2	FOXN1	DICER1	TBX1	CRKL	KAT6A	VEGFA
	GO:0007389	pattern specification process		9.25e-08	0.0001564	3.724e-06	2.983e-05	7	506	HOXA3	CHRD	TGFBR2	FGF8	TBX1	ALDH1A2	CRKL
	GO:0048706	embryonic skeletal system development		9.547e-08	0.0001614	3.754e-06	3.008e-05	5	143	HOXA3	TGFBR2	NDST1	FGF8	TBX1
	GO:0048701	embryonic cranial skeleton morphogenesis		9.773e-08	0.0001653	3.756e-06	3.009e-05	4	53	TGFBR2	NDST1	FGF8	TBX1
	GO:0022603	regulation of anatomical structure morphogenesis		1.047e-07	0.0001771	3.935e-06	3.152e-05	9	1160	DOCK1	PRICKLE1	TGFBR2	FGF8	DICER1	TBX1	CRKL	PLXND1	VEGFA
	GO:0002520	immune system development		1.258e-07	0.0002127	4.623e-06	3.703e-05	9	1185	HOXA3	DOCK1	TGFBR2	FOXN1	DICER1	TBX1	CRKL	KAT6A	VEGFA
	GO:0048538	thymus development		1.412e-07	0.0002388	4.976e-06	3.986e-05	4	58	HOXA3	FOXN1	TBX1	CRKL
	GO:0010463	mesenchymal cell proliferation		1.412e-07	0.0002388	4.976e-06	3.986e-05	4	58	CHRD	TGFBR2	TBX1	VEGFA
	GO:0035270	endocrine system development		1.621e-07	0.0002742	5.595e-06	4.482e-05	5	159	HOXA3	FGF8	TBX1	ALDH1A2	CRKL
	GO:0060485	mesenchyme development		1.791e-07	0.0003029	6.057e-06	4.852e-05	6	326	TGFBR2	FGF8	DICER1	TBX1	ALDH1A2	VEGFA
	GO:0001974	blood vessel remodeling		1.978e-07	0.0003345	6.558e-06	5.253e-05	4	63	HOXA3	FGF8	TBX1	VEGFA
	GO:0048562	embryonic organ morphogenesis		2.416e-07	0.0004085	7.857e-06	6.294e-05	6	343	HOXA3	TGFBR2	NDST1	FGF8	TBX1	ALDH1A2
	GO:0003205	cardiac chamber development		4.248e-07	0.0007184	1.355e-05	0.0001086	5	193	TGFBR2	NDST1	FGF8	TBX1	PLXND1
	GO:0048645	animal organ formation		4.7e-07	0.0007948	1.472e-05	0.0001179	4	78	HOXA3	TGFBR2	FGF8	TBX1
	GO:0003002	regionalization		5.289e-07	0.0008944	1.626e-05	0.0001303	6	392	HOXA3	CHRD	FGF8	TBX1	ALDH1A2	CRKL
	GO:0001525	angiogenesis		5.491e-07	0.0009285	1.658e-05	0.0001328	7	658	HOXA3	TGFBR2	FGF8	DICER1	TBX1	PLXND1	VEGFA
	GO:2000027	regulation of animal organ morphogenesis		5.867e-07	0.000992	1.74e-05	0.0001394	5	206	PRICKLE1	FGF8	DICER1	TBX1	VEGFA
	GO:0048844	artery morphogenesis		6.968e-07	0.001178	2.032e-05	0.0001627	4	86	FGF8	TBX1	KAT6A	VEGFA
	GO:0051094	positive regulation of developmental process		1.078e-06	0.001823	3.09e-05	0.0002476	9	1525	DOCK1	TGFBR2	FOXN1	FGF8	DICER1	TBX1	CRKL	PLXND1	VEGFA
	GO:0030324	lung development		1.101e-06	0.001861	3.102e-05	0.0002485	5	234	TGFBR2	FGF8	DICER1	ALDH1A2	VEGFA
	GO:0030323	respiratory tube development		1.196e-06	0.002023	3.27e-05	0.000262	5	238	TGFBR2	FGF8	DICER1	ALDH1A2	VEGFA
	GO:0030900	forebrain development		1.199e-06	0.002027	3.27e-05	0.000262	6	451	CHRD	NDST1	FGF8	DICER1	ALDH1A2	CRKL
	GO:0009952	anterior/posterior pattern specification		1.221e-06	0.002065	3.278e-05	0.0002626	5	239	HOXA3	FGF8	TBX1	ALDH1A2	CRKL
	GO:0008284	positive regulation of cell population proliferation		1.318e-06	0.002228	3.482e-05	0.0002789	8	1117	HOXA3	CHRD	TGFBR2	FGF8	TBX1	ALDH1A2	CRKL	VEGFA
	GO:0014706	striated muscle tissue development		1.414e-06	0.002392	3.68e-05	0.0002948	6	464	TGFBR2	FGF8	DICER1	TBX1	ALDH1A2	VEGFA
	GO:0071363	cellular response to growth factor stimulus		1.647e-06	0.002785	4.22e-05	0.000338	7	775	CHRD	TGFBR2	NDST1	FGF8	TBX1	CRKL	VEGFA
	GO:0030878	thyroid gland development		1.781e-06	0.003012	4.496e-05	0.0003601	3	29	HOXA3	FGF8	TBX1
	GO:0007417	central nervous system development		1.894e-06	0.003203	4.646e-05	0.0003721	8	1172	CHRD	TGFBR2	NDST1	FGF8	DICER1	TBX1	ALDH1A2	CRKL
	GO:0060537	muscle tissue development		1.896e-06	0.003205	4.646e-05	0.0003721	6	488	TGFBR2	FGF8	DICER1	TBX1	ALDH1A2	VEGFA
	GO:0003148	outflow tract septum morphogenesis		1.978e-06	0.003345	4.779e-05	0.0003828	3	30	TGFBR2	FGF8	TBX1
	GO:0007498	mesoderm development		2.067e-06	0.003495	4.922e-05	0.0003943	5	266	CHRD	TGFBR2	FGF8	TBX1	VEGFA
	GO:0070848	response to growth factor		2.122e-06	0.003588	4.984e-05	0.0003992	7	805	CHRD	TGFBR2	NDST1	FGF8	TBX1	CRKL	VEGFA
	GO:0060541	respiratory system development		2.184e-06	0.003692	5.002e-05	0.0004007	5	269	TGFBR2	FGF8	DICER1	ALDH1A2	VEGFA
	GO:0035162	embryonic hemopoiesis		2.189e-06	0.003702	5.002e-05	0.0004007	3	31	TGFBR2	KAT6A	VEGFA
	GO:0048738	cardiac muscle tissue development		2.477e-06	0.004188	5.584e-05	0.0004473	5	276	TGFBR2	FGF8	DICER1	ALDH1A2	VEGFA
	GO:0001667	ameboidal-type cell migration		2.738e-06	0.00463	6.093e-05	0.0004881	6	520	DOCK1	TGFBR2	FGF8	TBX1	PLXND1	VEGFA
	GO:0007420	brain development		3.12e-06	0.005276	6.852e-05	0.0005489	7	853	CHRD	TGFBR2	NDST1	FGF8	DICER1	ALDH1A2	CRKL
	GO:0048384	retinoic acid receptor signaling pathway		3.181e-06	0.005379	6.896e-05	0.0005524	3	35	TBX1	ALDH1A2	CRKL
	GO:0035909	aorta morphogenesis		4.432e-06	0.007495	9.487e-05	0.00076	3	39	FGF8	TBX1	KAT6A
	GO:0016477	cell migration		4.578e-06	0.007742	9.677e-05	0.0007752	9	1812	DOCK1	CHRD	TGFBR2	FOXN1	FGF8	TBX1	CRKL	PLXND1	VEGFA
	GO:0007368	determination of left/right symmetry		5.623e-06	0.009509	0.0001174	0.0009404	4	145	TGFBR2	FGF8	TBX1	ALDH1A2
	GO:0048565	digestive tract development		5.778e-06	0.009771	0.0001192	0.0009546	4	146	TGFBR2	DICER1	ALDH1A2	CRKL
	GO:0044344	cellular response to fibroblast growth factor stimulus		6.779e-06	0.01146	0.0001381	0.001106	4	152	NDST1	FGF8	TBX1	CRKL
	GO:0009855	determination of bilateral symmetry		7.324e-06	0.01239	0.0001474	0.001181	4	155	TGFBR2	FGF8	TBX1	ALDH1A2
	GO:0009799	specification of symmetry		7.513e-06	0.0127	0.0001495	0.001197	4	156	TGFBR2	FGF8	TBX1	ALDH1A2
	GO:0071774	response to fibroblast growth factor		7.902e-06	0.01336	0.0001554	0.001245	4	158	NDST1	FGF8	TBX1	CRKL
	GO:0055123	digestive system development		8.512e-06	0.01439	0.0001654	0.001325	4	161	TGFBR2	DICER1	ALDH1A2	CRKL
	GO:0042127	regulation of cell population proliferation		9.271e-06	0.01568	0.0001781	0.001427	9	1973	HOXA3	CHRD	TGFBR2	FGF8	DICER1	TBX1	ALDH1A2	CRKL	VEGFA
	GO:0010720	positive regulation of cell development		1.074e-05	0.01816	0.000204	0.001634	5	373	DOCK1	DICER1	CRKL	PLXND1	VEGFA
	GO:0007423	sensory organ development		1.164e-05	0.01969	0.0002187	0.001752	6	669	TGFBR2	FGF8	DICER1	TBX1	ALDH1A2	VEGFA
	GO:0090132	epithelium migration		1.283e-05	0.0217	0.0002385	0.00191	5	387	DOCK1	TGFBR2	FGF8	PLXND1	VEGFA
	GO:0090130	tissue migration		1.365e-05	0.02309	0.000251	0.00201	5	392	DOCK1	TGFBR2	FGF8	PLXND1	VEGFA
	GO:0035148	tube formation		1.473e-05	0.02491	0.0002678	0.002145	4	185	PRICKLE1	FGF8	DICER1	VEGFA
	GO:0030334	regulation of cell migration		1.56e-05	0.02637	0.0002806	0.002248	7	1089	DOCK1	CHRD	TGFBR2	FGF8	CRKL	PLXND1	VEGFA
	GO:0001655	urogenital system development		1.617e-05	0.02735	0.0002879	0.002306	5	406	FGF8	ALDH1A2	CRKL	PLXND1	VEGFA
	GO:0060324	face development		1.642e-05	0.02776	0.0002891	0.002316	3	60	TBX1	ALDH1A2	KAT6A
	GO:0051093	negative regulation of developmental process		1.665e-05	0.02816	0.0002903	0.002326	7	1100	CHRD	PRICKLE1	TGFBR2	FGF8	DICER1	TBX1	VEGFA
	GO:0021915	neural tube development		2.041e-05	0.03451	0.0003521	0.002821	4	201	CHRD	PRICKLE1	FGF8	ALDH1A2
	GO:0060173	limb development		2.334e-05	0.03947	0.0003918	0.003138	4	208	FOXN1	FGF8	DICER1	ALDH1A2
	GO:0048736	appendage development		2.334e-05	0.03947	0.0003918	0.003138	4	208	FOXN1	FGF8	DICER1	ALDH1A2
	GO:2000145	regulation of cell motility		2.34e-05	0.03957	0.0003918	0.003138	7	1159	DOCK1	CHRD	TGFBR2	FGF8	CRKL	PLXND1	VEGFA
	GO:0007167	enzyme linked receptor protein signaling pathway		2.46e-05	0.04161	0.0004079	0.003268	7	1168	DOCK1	CHRD	TGFBR2	NDST1	FGF8	CRKL	VEGFA
	GO:0001947	heart looping		2.843e-05	0.04808	0.0004668	0.003739	3	72	TGFBR2	FGF8	ALDH1A2
Cellular Component	No results to display
Pathway	M39787	22q11.2 copy number variation syndrome	MSigDB C2 BIOCARTA (v7.3	6.397e-07	0.0002802	0.0002802	0.001866	5	152	CHRD	FGF8	TBX1	ALDH1A2	CRKL
	M39610	Heart Development	MSigDB C2 BIOCARTA (v7.3	1.955e-05	0.008565	0.004282	0.02852	3	46	FGF8	TBX1	VEGFA
Gene set enrichment analysis was performed using the ToppGene Suite (https://toppgene.cchmc.org) with a Bonferroni corrected q-value cutoff of 0.05.
